# Supplementary material for: Vitamin D Status: A Different Story in the Very Young versus the Very Old Romanian Patients
Source: PLoS One. 2015 May 29;10(5):e0128010. doi: 10.1371/journal.pone.0128010 (PMC4449004; doi:10.1371/journal.pone.0128010)
Supplement: S1 File — Identification number, date of assessment, season of assessment, gender, date of birth (month and year), decimal age are also provided. (XLSX) [file pone.0128010.s001.xlsx]

## Sheet: Sheet1
ID	Assesment date	month of assessment	season of assessment	gender	Birth date	decimal age	decade	Vitamin D ng/ml	Vitamin D status	Calcium mmol/L	Calciu mg/dl	Calcium status	PTH pg/ml	PTH status	PTH pmol/l
96604500	2014-04-25	April	summer	M	2014-01-23	0.252055	1	10.3	deficiency				435.2	high PTH	46.13
85526500	2013-11-01	November	winter	F	1959-08-13	54.2575	6	30.5	sufficiency				429.3	high PTH	45.51
78410600	2012-02-08	February	winter	M	1968-06-04	43.7096	5	29	insufficiency				413.8	high PTH	43.86
94993900	2014-02-20	February	winter	M	2013-08-27	0.484932	1	3.4	severe deficiency				376.3	high PTH	39.89
92070300	2013-10-24	October	winter	F	1962-10-28	51.0247	6	12.3	deficiency				296	high PTH	31.38
80	2013-05-16	May	summer	M	1948-06-02	64.9973	7	9.8	severe deficiency				287.9	high PTH	30.52
93687700	2014-01-07	January	winter	F	1955-04-11	58.7836	6	30.3	sufficiency				284.4	high PTH	30.15
39441400	2012-07-17	July	summer	F	1948-10-02	63.8329	7	23.6	insufficiency				280.2	high PTH	29.7
81505700	2012-05-17	May	summer	M	2012-02-14	0.254795	1	19.4	deficiency				274.8	high PTH	29.13
1478	2014-08-16	August	summer	F	1954-04-27	60.3452	7	11.7	deficiency				262.1	high PTH	27.78
12552300	2012-08-21	August	summer	F	1958-04-01	54.4274	6	42.8	sufficiency				260.9	high PTH	27.66
1478	2014-07-26	July	summer	F	1954-04-27	60.2877	7	8.7	severe deficiency				255.1	high PTH	27.04
90857500	2013-08-30	August	summer	M	1992-10-28	20.8521	3	25.3	insufficiency				248.5	high PTH	26.34
474	2013-11-18	November	winter	F	1955-12-17	57.9616	6	28.7	insufficiency				226.2	high PTH	23.98
2159	2013-11-12	November	winter	F	1946-03-14	67.7123	7	16.1	deficiency				202.3	high PTH	21.44
1478	2014-08-02	August	summer	F	1954-04-27	60.3068	7	10.1	deficiency				200.6	high PTH	21.26
14118300	2012-11-20	November	winter	F	1949-02-01	63.8438	7	21.6	insufficiency				200.5	high PTH	21.25
86106300	2014-03-31	March	winter	F	1975-02-16	39.1452	4	17.1	deficiency				193	high PTH	20.46
91546500	2014-01-07	January	winter	F	1948-05-14	65.6959	7	29.3	insufficiency				176.7	high PTH	18.73
76714900	2012-09-25	September	summer	F	1967-11-23	44.8712	5	24.8	insufficiency				174	high PTH	18.44
8733800	2012-11-13	November	winter	M	1939-11-26	73.0164	8	36.4	sufficiency				173.4	high PTH	18.38
8733800	2013-01-14	January	winter	M	1939-11-26	73.1863	8	39	sufficiency	1.38	5.52	hypercalcemia	170.9	high PTH	18.12
425	2013-06-20	June	summer	F	1943-09-10	69.8247	8	17.9	deficiency				170.7	high PTH	18.09
86189800	2013-06-20	June	summer	F	1952-03-15	61.3068	7	25	insufficiency				170.5	high PTH	18.07
39178100	2013-04-09	April	summer	F	1951-04-22	62.0082	7	17.4	deficiency				163.8	high PTH	17.36
86189800	2013-07-04	July	summer	F	1952-03-15	61.3452	7	20.7	insufficiency				163.1	high PTH	17.29
36930700	2012-03-02	March	winter	F	1954-12-24	57.2274	6	15.5	deficiency				155.5	high PTH	16.48
622	2013-03-28	March	winter	F	1961-01-14	52.2356	6	39.5	sufficiency				151.9	high PTH	16.1
47096700	2012-01-25	January	winter	F	1944-08-05	67.5178	7	19.7	deficiency				148	high PTH	15.69
622	2013-11-14	November	winter	F	1961-01-14	52.8685	6	31.9	sufficiency				147.3	high PTH	15.61
2159	2013-12-17	December	winter	F	1946-03-14	67.8082	7	24.3	insufficiency				145.8	high PTH	15.45
30471600	2013-04-18	April	summer	F	1955-07-25	57.7726	6	41.3	sufficiency				145.6	high PTH	15.43
76714900	2014-05-20	May	summer	F	1967-11-23	46.5205	5	26.9	insufficiency				145.4	high PTH	15.41
871100	2014-05-13	May	summer	F	1951-07-21	62.8548	7	13.5	deficiency				144	high PTH	15.26
170	2013-06-08	June	summer	F	1949-08-23	63.8356	7	18.7	deficiency				142.2	high PTH	15.07
81887000	2014-01-14	January	winter	F	1945-12-04	68.1589	7	23.4	insufficiency				142.2	high PTH	15.07
5956100	2013-12-03	December	winter	F	1949-01-11	64.937	7	29.3	insufficiency				142.1	high PTH	15.06
1196	2013-05-16	May	summer	F	1935-07-04	77.9205	8	26.4	insufficiency				141.7	high PTH	15.02
36420300	2013-08-01	August	summer	F	1944-01-01	69.6301	8	11.4	deficiency				141.7	high PTH	15.02
96701400	2014-04-30	April	summer	M	1943-05-03	71.0411	8	30	insufficiency				137.3	high PTH	14.55
90175100	2013-07-25	July	summer	F	1958-07-31	55.0219	6	27.2	insufficiency				133.9	high PTH	14.19
88440400	2014-06-13	June	summer	F	1948-03-05	66.3178	7	20.3	insufficiency				131.8	high PTH	13.97
82334500	2013-04-17	April	summer	F	1967-03-23	46.1014	5	33.9	sufficiency				130.1	high PTH	13.79
80434400	2012-03-26	March	winter	F	1942-10-05	69.5205	8	18.2	deficiency				129.6	high PTH	13.74
91368200	2013-09-25	September	summer	F	1957-02-10	56.6603	6	37.7	sufficiency				128.4	high PTH	13.61
2159	2013-08-09	August	summer	F	1946-03-14	67.4521	7	22.4	insufficiency				126.4	high PTH	13.4
30471600	2012-10-15	October	winter	F	1955-07-25	57.2658	6	25.5	insufficiency				125	high PTH	13.25
42098900	2012-10-05	October	winter	F	1953-12-17	58.8411	6	26.7	insufficiency				124.2	high PTH	13.17
82050400	2012-06-12	June	summer	F	1957-02-11	55.3699	6	21.2	insufficiency				123.2	high PTH	13.06
91483600	2013-10-01	October	winter	F	1955-09-16	58.0822	6	45.1	sufficiency				119.3	high PTH	12.65
60372200	2012-10-18	October	winter	F	1983-09-04	29.1425	3	24.3	insufficiency				117.9	high PTH	12.5
65331400	2012-05-18	May	summer	F	1942-05-12	70.0658	8	8.8	severe deficiency				117.2	high PTH	12.42
84045300	2012-12-11	December	winter	M	1987-08-03	25.3753	3	21.7	insufficiency				117.1	high PTH	12.41
16997100	2013-04-06	April	summer	F	1936-08-19	76.6822	8	45.5	sufficiency				116.7	high PTH	12.37
770	2014-01-17	January	winter	F	1932-07-29	81.526	9	14.2	deficiency				116.5	high PTH	12.35
334	2013-11-18	November	winter	F	1949-09-12	64.2274	7	30.1	sufficiency				115.7	high PTH	12.26
12748700	2013-06-19	June	summer	F	1955-07-09	57.9863	6	18.9	deficiency				115.7	high PTH	12.26
72343700	2013-08-29	August	summer	F	1943-11-23	69.8137	8	30.7	sufficiency	1.38	5.52	hypercalcemia	115.1	high PTH	12.2
84045300	2013-12-12	December	winter	M	1987-08-03	26.3781	3	16.6	deficiency				113	high PTH	11.98
855	2013-03-16	March	winter	F	1951-10-05	61.4877	7	38.8	sufficiency				112.2	high PTH	11.89
94928400	2014-07-30	July	summer	F	1955-11-10	58.7589	6	11.9	deficiency				111.7	high PTH	11.84
36930700	2012-11-01	November	winter	F	1954-12-24	57.8959	6	38.6	sufficiency				111.4	high PTH	11.81
86189800	2013-04-24	April	summer	F	1952-03-15	61.1507	7	15	deficiency				111.1	high PTH	11.78
1128	2012-05-17	May	summer	F	1955-04-22	57.1096	6	29.7	insufficiency				110.4	high PTH	11.7
74052000	2013-02-07	February	winter	F	1962-02-12	51.0219	6	17.6	deficiency				109.1	high PTH	11.56
91483600	2014-01-11	January	winter	F	1955-09-16	58.3616	6	32.3	sufficiency				109	high PTH	11.55
67846200	2012-04-26	April	summer	F	1939-10-05	72.6082	8	35.8	sufficiency				108.7	high PTH	11.52
40631400	2013-05-23	May	summer	F	1957-04-25	56.1151	6	23.1	insufficiency				108	high PTH	11.45
81350100	2013-11-25	November	winter	F	1950-09-01	63.2767	7	11.3	deficiency				106.7	high PTH	11.31
406	2014-08-14	August	summer	F	1986-06-30	28.1425	3	31.3	sufficiency				106.4	high PTH	11.28
1902	2012-07-13	July	summer	F	1960-09-21	51.8438	6	28.4	insufficiency				105.3	high PTH	11.16
62376000	2013-04-18	April	summer	F	1951-12-13	61.389	7	29.2	insufficiency				105.2	high PTH	11.15
25712100	2012-02-28	February	winter	F	1944-08-01	67.6219	7	35.1	sufficiency				105.1	high PTH	11.14
25190700	2013-06-22	June	summer	F	1965-08-31	47.8411	5	52	sufficiency				104.5	high PTH	11.08
1336	2013-12-03	December	winter	F	1949-04-09	64.6959	7	31.9	sufficiency				104.1	high PTH	11.03
82507800	2012-07-04	July	summer	F	1957-12-22	54.5699	6	44	sufficiency				103	high PTH	10.92
27565100	2013-09-03	September	summer	F	1955-09-08	58.0274	6	24.1	insufficiency				102.5	high PTH	10.87
33596900	2014-03-13	March	winter	F	1967-03-20	47.0137	5	17.4	deficiency				99.91	high PTH	10.59
80762200	2012-04-09	April	summer	F	1978-10-11	33.5178	4	24.4	insufficiency	1.17	4.68	normal	99.9	high PTH	10.59
23268700	2012-03-29	March	winter	F	1957-09-04	54.6027	6	16.6	deficiency				99.3	high PTH	10.53
92565600	2013-11-13	November	winter	F	1969-02-20	44.7589	5	17.8	deficiency				98.7	high PTH	10.46
94008700	2013-03-27	March	winter	F	1970-11-14	42.3945	5	7.1	severe deficiency				98.3	high PTH	10.42
1197	2014-02-14	February	winter	F	1935-07-04	78.6712	8	30.7	sufficiency				97.6	high PTH	10.35
765	2013-10-22	October	winter	F	1956-02-21	57.7068	6	57.1	sufficiency				96.5	high PTH	10.23
80025200	2013-02-02	February	winter	F	1970-04-20	42.8192	5	9.2	severe deficiency				96.3	high PTH	10.21
1616	2012-04-05	April	summer	F	1956-05-14	55.9315	6	8.6	severe deficiency				96.2	high PTH	10.2
37012100	2013-09-02	September	summer	F	1958-05-15	55.3397	6	29.9	insufficiency				96.2	high PTH	10.2
334	2013-07-20	July	summer	F	1949-09-12	63.8959	7	23.4	insufficiency				96.1	high PTH	10.19
71444500	2013-08-17	August	summer	F	1945-02-14	68.5507	7	47.3	sufficiency				96	high PTH	10.18
47198400	2012-11-14	November	winter	F	1952-04-04	60.6548	7	23.1	insufficiency				95.2	high PTH	10.09
87727400	2013-03-26	March	winter	F	1949-02-24	64.126	7	38.1	sufficiency				94.8	high PTH	10.05
71808700	2012-04-03	April	summer	F	1951-04-30	60.9699	7	10.1	deficiency				94.5	high PTH	10.02
1579	2013-11-23	November	winter	F	1939-02-25	74.7945	8	14.6	deficiency				94.4	high PTH	10.01
1551	2012-04-07	April	summer	F	1959-09-21	52.5808	6	33.3	sufficiency				94.3	high PTH	10
62736100	2013-12-09	December	winter	F	1956-07-01	57.4795	6	41.1	sufficiency				94	high PTH	9.96
89553400	2013-06-25	June	summer	M	1954-01-13	59.4877	6	17.6	deficiency				93.5	high PTH	9.91
21915000	2014-02-13	February	winter	F	1948-01-30	66.0849	7	13.1	deficiency				92.7	high PTH	9.83
63448400	2012-07-17	July	summer	F	1956-05-17	56.2055	6	30.3	sufficiency				92.7	high PTH	9.83
95623400	2014-03-27	March	winter	F	1944-12-25	69.2986	7	12.1	deficiency				92.61	high PTH	9.82
834	2012-07-07	July	summer	F	1980-06-25	32.0548	4	26.8	insufficiency				91.7	high PTH	9.72
7110500	2013-04-23	April	summer	F	1975-08-14	37.7178	4	11.8	deficiency				91.6	high PTH	9.71
40840000	2014-06-23	June	summer	F	1959-07-05	55.0055	6	32.2	sufficiency				91.32	high PTH	9.68
1827	2012-03-30	March	winter	F	1944-01-20	68.2384	7	24.1	insufficiency				91.2	high PTH	9.67
9656400	2012-08-06	August	summer	F	1949-06-16	63.1836	7	42.9	sufficiency	1.12	4.48	normal	91	high PTH	9.65
77706800	2013-03-19	March	winter	F	1960-06-12	52.8027	6	52.7	sufficiency				90.9	high PTH	9.64
80098600	2012-05-03	May	summer	F	1953-07-03	58.874	6	21.1	insufficiency				90.1	high PTH	9.55
41836900	2012-07-21	July	summer	F	1937-01-01	75.6027	8	11.7	deficiency				90	high PTH	9.54
71808700	2012-01-19	January	winter	F	1951-04-30	60.7644	7	13.6	deficiency				89.9	high PTH	9.53
1482	2013-06-19	June	summer	F	1942-02-05	71.4164	8	14.4	deficiency				89.7	high PTH	9.51
34516500	2014-01-15	January	winter	F	1952-12-27	61.0932	7	36.3	sufficiency				89.3	high PTH	9.47
16997100	2012-09-08	September	summer	F	1936-08-19	76.1068	8	50.5	sufficiency				89.2	high PTH	9.46
4342900	2012-06-05	June	summer	F	1944-01-03	68.4685	7	24.8	insufficiency				89.1	high PTH	9.44
72343700	2013-02-18	February	winter	F	1943-11-23	69.2877	7	47.5	sufficiency	1.43	5.72	hypercalcemia	89	high PTH	9.43
88607100	2013-05-09	May	summer	F	1969-11-02	43.5452	5	11.3	deficiency				88.8	high PTH	9.41
62736100	2012-06-09	June	summer	F	1956-07-01	55.9781	6	48.6	sufficiency				88.6	high PTH	9.39
345000	2013-11-14	November	winter	F	1950-04-25	63.6	7	21.3	insufficiency				88.5	high PTH	9.38
27048800	2012-08-08	August	summer	F	1940-08-30	71.989	8	30.6	sufficiency				87.5	high PTH	9.28
84045300	2013-01-25	January	winter	M	1987-08-03	25.4986	3	28.6	insufficiency				87.2	high PTH	9.24
34560100	2012-02-29	February	winter	F	1950-04-08	61.937	7	73.4	sufficiency				87	high PTH	9.22
77734800	2013-11-01	November	winter	F	1939-01-02	74.8822	8	27.3	insufficiency	1.15	4.6	normal	86.5	high PTH	9.17
2500	2013-03-01	March	winter	F	1966-01-25	47.1288	5	23.1	insufficiency				86.3	high PTH	9.15
84200800	2012-10-05	October	winter	F	1947-05-15	65.4384	7	22.1	insufficiency				86.3	high PTH	9.15
851	2012-11-15	November	winter	F	1960-11-06	52.0603	6	34.9	sufficiency	1.22	4.88	normal	86.2	high PTH	9.14
55311100	2013-04-18	April	summer	F	1950-01-03	63.3315	7	44	sufficiency				85.9	high PTH	9.11
86189800	2013-09-18	September	summer	F	1952-03-15	61.5534	7	35.8	sufficiency				85.8	high PTH	9.09
67846200	2014-04-10	April	summer	F	1939-10-05	74.5644	8	38.1	sufficiency				85.23	high PTH	9.03
88906400	2013-05-23	May	summer	F	1953-07-04	59.926	7	15.6	deficiency				85.1	high PTH	9.02
65670500	2014-01-07	January	winter	F	1955-09-08	58.3726	6	33.4	sufficiency				84.8	high PTH	8.99
79069500	2013-04-03	April	summer	F	1977-07-11	35.7534	4	25.6	insufficiency				84.8	high PTH	8.99
508300	2014-05-14	May	summer	F	1941-06-20	72.9479	8	14.6	deficiency				84.66	high PTH	8.97
79634200	2013-02-21	February	winter	F	1968-12-13	44.2219	5	66.4	sufficiency				84.4	high PTH	8.95
1066	2013-11-23	November	winter	F	1954-11-06	59.0877	6	29.8	insufficiency				84	high PTH	8.9
77706800	2012-02-27	February	winter	F	1960-06-12	51.7452	6	55.2	sufficiency				83.6	high PTH	8.86
49492000	2013-03-27	March	winter	F	1957-01-20	56.2192	6	14.8	deficiency				83.4	high PTH	8.84
9656400	2012-02-07	February	winter	F	1949-06-16	62.6877	7	40.3	sufficiency	1.21	4.84	normal	83.3	high PTH	8.83
85066600	2012-11-15	November	winter	F	1965-06-22	47.4329	5	16.3	deficiency				83.2	high PTH	8.82
88551900	2013-05-10	May	summer	F	1939-01-22	74.3479	8	44.9	sufficiency				82.9	high PTH	8.79
38295600	2013-03-04	March	winter	F	1948-02-21	65.0767	7	15.4	deficiency				82.8	high PTH	8.78
79634200	2012-11-15	November	winter	F	1968-12-13	43.9534	5	27.8	insufficiency				82.7	high PTH	8.77
86642900	2013-02-07	February	winter	F	1949-03-13	63.9507	7	18.5	deficiency				82.6	high PTH	8.76
2500	2013-07-05	July	summer	F	1966-01-25	47.474	5	20.8	insufficiency				82.5	high PTH	8.75
9513700	2012-03-30	March	winter	F	1956-01-15	56.2438	6	30.7	sufficiency				82.3	high PTH	8.72
22719100	2013-11-16	November	winter	F	1967-07-25	46.3452	5	12.6	deficiency				82.3	high PTH	8.72
87933200	2013-04-03	April	summer	F	1988-06-24	24.7918	3	22.7	insufficiency				82.3	high PTH	8.72
75294700	2013-12-06	December	winter	F	1969-10-23	44.1507	5	42.3	sufficiency				82.2	high PTH	8.71
25190700	2013-03-11	March	winter	F	1965-08-31	47.5589	5	30.3	sufficiency				82.1	high PTH	8.7
9697000	2013-11-12	November	winter	F	1974-02-25	39.7397	5	14.8	deficiency				81.9	high PTH	8.68
2369	2013-03-09	March	winter	F	1960-05-11	52.863	6	31.6	sufficiency				81.8	high PTH	8.67
83139400	2013-02-01	February	winter	F	1956-07-28	56.5534	6	28.5	insufficiency				81.4	high PTH	8.63
84045300	2013-04-24	April	summer	M	1987-08-03	25.7425	3	22.8	insufficiency				81.3	high PTH	8.62
70211900	2012-09-12	September	summer	F	1958-06-12	54.2904	6	42.8	sufficiency	1.28	5.12	normal	81.1	high PTH	8.6
81102100	2012-04-27	April	summer	M	1954-06-21	57.8904	6	19.7	deficiency				80.8	high PTH	8.56
73946600	2013-11-14	November	winter	F	1960-09-22	53.1808	6	12.1	deficiency				80.5	high PTH	8.53
83679100	2012-12-06	December	winter	F	1952-03-26	60.7397	7	35.9	sufficiency				80.3	high PTH	8.51
78541000	2012-01-04	January	winter	F	1938-02-28	73.8986	8	19.4	deficiency				79.8	high PTH	8.46
25712100	2012-05-17	May	summer	F	1944-08-01	67.8384	7	31	sufficiency				79.3	high PTH	8.41
90829000	2013-08-29	August	summer	F	1958-03-16	55.4932	6	27.2	insufficiency				79.3	high PTH	8.41
13621000	2013-07-04	July	summer	F	1949-02-09	64.4411	7	27.1	insufficiency				79	high PTH	8.37
1900	2012-02-22	February	winter	F	1981-10-06	30.4	4	26.6	insufficiency				78.6	high PTH	8.33
1128	2012-11-17	November	winter	F	1955-04-22	57.6137	6	30.5	sufficiency				77.9	high PTH	8.26
81057700	2012-04-25	April	summer	F	1965-02-03	47.2548	5	12.7	deficiency				77.9	high PTH	8.26
2334	2013-05-21	May	summer	F	1978-02-11	35.2959	4	37.6	sufficiency				77.2	high PTH	8.18
37011500	2012-09-03	September	summer	F	1954-01-04	58.7041	6	21.8	insufficiency				77	high PTH	8.16
60372200	2013-02-23	February	winter	F	1983-09-04	29.4932	3	23.5	insufficiency				77	high PTH	8.16
2460	2012-03-29	March	winter	F	1968-04-12	43.9918	5	37.6	sufficiency				76.7	high PTH	8.13
95483500	2014-03-08	March	winter	F	1960-03-16	54.0137	6	35.2	sufficiency				76.2	high PTH	8.08
1407	2014-06-19	June	summer	M	1935-11-24	78.6219	8	16.7	deficiency				76.16	high PTH	8.07
88297600	2013-04-18	April	summer	F	1971-06-25	41.8438	5	25.7	insufficiency				76.1	high PTH	8.07
38295600	2014-08-08	August	summer	F	1948-02-21	66.5068	7	33.4	sufficiency				76.07	high PTH	8.06
93054300	2013-08-06	August	summer	F	1971-05-08	42.2767	5	25.4	insufficiency				75.8	high PTH	8.03
94329000	2014-01-29	January	winter	F	1987-10-28	26.274	3	25.7	insufficiency				75.1	high PTH	7.96
2823	2013-11-18	November	winter	F	1965-05-20	48.5315	5	14.1	deficiency				74.7	high PTH	7.92
15587700	2014-05-08	May	summer	F	1946-04-07	68.1315	7	18.2	deficiency				74.51	high PTH	7.9
1598	2012-11-06	November	winter	F	1958-11-17	54.0082	6	11.6	deficiency	1.21	4.84	normal	74.5	high PTH	7.9
87938800	2013-04-04	April	summer	F	1958-12-22	54.3205	6	20.5	insufficiency				74.4	high PTH	7.89
74532700	2013-09-20	September	summer	F	1967-02-18	46.6192	5	30.2	sufficiency	1.24	4.96	normal	74	high PTH	7.84
23851100	2012-01-23	January	winter	F	1970-08-26	41.4384	5	22.7	insufficiency	1.1	4.4	hypocalcemia	73.8	high PTH	7.82
29472500	2013-05-15	May	summer	F	1948-12-09	64.474	7	39.2	sufficiency				73.8	high PTH	7.82
90613900	2014-06-23	June	summer	F	2006-08-01	7.89863	1	31.4	sufficiency				73.79	high PTH	7.82
14964900	2013-04-01	April	summer	F	1955-04-28	57.9671	6	19.7	deficiency	1.21	4.84	normal	73.6	high PTH	7.8
2369	2012-03-08	March	winter	F	1960-05-11	51.8603	6	20.3	insufficiency				73.5	high PTH	7.79
27061000	2013-03-19	March	winter	F	1948-08-26	64.6055	7	39.2	sufficiency				73.4	high PTH	7.78
624	2012-06-19	June	summer	F	1949-08-22	62.8685	7	43.3	sufficiency				73.3	high PTH	7.77
2602800	2013-01-21	January	winter	F	1954-12-03	58.1753	6	25.2	insufficiency				73.3	high PTH	7.77
94381000	2014-01-30	January	winter	F	1984-02-17	29.9726	4	14.5	deficiency				73.1	high PTH	7.75
40268700	2013-09-28	September	summer	F	1961-07-28	52.2055	6	20.5	insufficiency				72.5	high PTH	7.69
1198	2013-10-31	October	winter	F	1969-01-02	44.8575	5	25.5	insufficiency	1.16	4.64	normal	72.4	high PTH	7.67
3854200	2012-03-27	March	winter	F	1962-06-17	49.811	6	14.7	deficiency				72.4	high PTH	7.67
495	2014-04-02	April	summer	F	1979-11-21	34.3863	4	26.5	insufficiency				72.34	high PTH	7.67
23747800	2012-09-03	September	summer	F	1938-03-25	74.4959	8	28.5	insufficiency				72.1	high PTH	7.64
23206900	2013-03-28	March	winter	F	1958-05-01	54.9452	6	12.5	deficiency				72	high PTH	7.63
61469100	2013-10-03	October	winter	F	1978-09-11	35.0849	4	30.6	sufficiency				72	high PTH	7.63
2565	2012-02-28	February	winter	F	1981-10-21	30.3753	4	13.6	deficiency				71.5	high PTH	7.58
87400	2012-09-04	September	summer	F	1964-02-22	48.5671	5	43.2	sufficiency	1.38	5.52	hypercalcemia	71.3	high PTH	7.56
85610900	2012-12-12	December	winter	F	1932-04-16	80.7123	9	18.5	deficiency				70.8	high PTH	7.5
81190700	2012-05-03	May	summer	F	1955-09-27	56.6384	6	22.5	insufficiency				70.7	high PTH	7.49
21759500	2013-07-18	July	summer	F	1939-09-29	73.8521	8	40.2	sufficiency				70.5	high PTH	7.47
30471600	2014-05-08	May	summer	F	1955-07-25	58.8274	6	29.8	insufficiency				70.48	high PTH	7.47
45215900	2013-10-18	October	winter	F	1954-08-17	59.211	6	24	insufficiency				70.4	high PTH	7.46
13621000	2013-10-30	October	winter	F	1949-02-09	64.7644	7	37.3	sufficiency				70.1	high PTH	7.43
71444500	2014-06-04	June	summer	F	1945-02-14	69.3479	7	57.2	sufficiency				69.84	high PTH	7.4
30937000	2012-08-14	August	summer	F	1947-09-24	64.9342	7	21.9	insufficiency				69.8	high PTH	7.4
2676	2012-11-08	November	winter	F	1985-03-16	27.6685	3	35.2	sufficiency				69.4	high PTH	7.36
2112	2012-03-20	March	winter	F	1949-10-08	62.4904	7	14.3	deficiency				69.3	high PTH	7.35
60372200	2013-04-02	April	summer	F	1983-09-04	29.5973	4	19.1	deficiency				69.2	high PTH	7.34
940	2013-11-26	November	winter	F	1945-02-05	68.8521	7	31.7	sufficiency				68.7	high PTH	7.28
5956100	2013-05-23	May	summer	F	1949-01-11	64.4055	7	30.6	sufficiency				68.7	high PTH	7.28
96005600	2014-02-11	February	winter	F	1997-12-03	16.2027	2	13.5	deficiency				68.7	high PTH	7.28
766	2013-10-15	October	winter	M	1946-12-04	66.9096	7	42.9	sufficiency				68.6	high PTH	7.27
2546500	2012-09-25	September	summer	F	1956-01-30	56.6932	6	48.6	sufficiency				68.2	high PTH	7.23
37012100	2014-01-07	January	winter	F	1958-05-15	55.6877	6	33	sufficiency				68.2	high PTH	7.23
989	2013-10-11	October	winter	F	1967-07-04	46.3041	5	21.6	insufficiency				68.1	high PTH	7.22
80894000	2012-12-07	December	winter	F	1960-12-10	52.0274	6	31.5	sufficiency				68	high PTH	7.21
88728400	2013-05-15	May	summer	F	1968-05-25	45.0027	5	28.1	insufficiency				68	high PTH	7.21
2384	2013-04-09	April	summer	F	1983-08-16	29.6685	4	14.4	deficiency				67.9	high PTH	7.2
4375300	2014-04-30	April	summer	F	1951-02-03	63.2795	7	26	insufficiency				67.79	high PTH	7.19
76026900	2012-06-02	June	summer	M	1957-08-18	54.8274	6	29.1	insufficiency				67.6	high PTH	7.17
646	2013-09-24	September	summer	F	1949-05-27	64.3726	7	13.2	deficiency				67.4	high PTH	7.14
30811100	2014-01-14	January	winter	M	1947-10-16	66.2932	7	24.1	insufficiency				67.3	high PTH	7.13
4516100	2012-09-05	September	summer	F	1977-09-08	35.0164	4	31.5	sufficiency	1.23	4.92	normal	67.1	high PTH	7.11
97124100	2014-05-20	May	summer	F	1983-11-30	30.4904	4	33.9	sufficiency				67.05	high PTH	7.11
62736100	2013-06-11	June	summer	F	1956-07-01	56.9836	6	60.8	sufficiency				66.8	high PTH	7.08
72343700	2014-03-11	March	winter	F	1943-11-23	70.3452	8	35	sufficiency	1.41	5.64	hypercalcemia	66.06	high PTH	7
39227500	2013-10-10	October	winter	F	1978-10-03	35.0438	4	11.6	deficiency				65.9	high PTH	6.99
25190700	2013-10-05	October	winter	F	1965-08-31	48.1288	5	41.2	sufficiency				65.8	high PTH	6.97
2100	2014-02-04	February	winter	F	1956-03-06	57.9562	6	22.5	insufficiency				65.6	high PTH	6.95
420100	2014-02-12	February	winter	F	1963-10-24	50.3397	6	35.6	sufficiency				65.5	high PTH	6.94
1129	2014-01-16	January	winter	F	1976-02-20	37.9315	4	24.8	insufficiency				65.3	high PTH	6.92
2763	2012-05-09	May	summer	F	1959-03-14	53.1918	6	43.1	sufficiency				64.9	normal	6.88
63833500	2013-06-19	June	summer	F	1936-07-03	77.0137	8	19.6	deficiency				64.9	normal	6.88
79287300	2012-02-03	February	winter	F	1979-05-05	32.7726	4	26.8	insufficiency				64.9	normal	6.88
2580	2012-12-17	December	winter	F	1985-02-21	27.8384	3	26.3	insufficiency				64.8	normal	6.87
30757700	2012-03-12	March	winter	F	1970-07-09	41.7041	5	11.9	deficiency				64.8	normal	6.87
81979800	2014-08-11	August	summer	F	1952-04-17	62.3589	7	37.2	sufficiency				64.31	normal	6.82
2796	2013-05-22	May	summer	F	1946-11-26	66.5315	7	21.5	insufficiency				64.3	normal	6.82
84817100	2012-11-03	November	winter	F	1960-04-22	52.5699	6	27.6	insufficiency				64.3	normal	6.82
96372300	2014-04-12	April	summer	F	1957-09-01	56.6493	6	39.3	sufficiency				64.22	normal	6.81
2342	2013-09-19	September	summer	F	1946-08-15	67.1425	7	18.1	deficiency				64	normal	6.78
1240	2014-01-07	January	winter	F	1964-01-04	50.0438	6	28.3	insufficiency				63.9	normal	6.77
1349	2014-02-01	February	winter	F	1977-01-12	37.0795	4	21.2	insufficiency				63.8	normal	6.76
2170	2014-01-31	January	winter	F	1947-04-05	66.8712	7	39.1	sufficiency				63.8	normal	6.76
29975700	2012-01-28	January	winter	F	1995-02-12	16.9699	2	19.4	deficiency				63.7	normal	6.75
90394200	2013-08-07	August	summer	F	1957-06-16	56.1808	6	26.5	insufficiency				63.7	normal	6.75
1002	2013-12-04	December	winter	F	1975-11-08	38.0986	4	11.4	deficiency				63.6	normal	6.74
79634200	2013-09-19	September	summer	F	1968-12-13	44.7973	5	39.7	sufficiency				63.5	normal	6.73
80110900	2012-10-16	October	winter	F	1970-05-27	42.4192	5	23.3	insufficiency				63.4	normal	6.72
12742300	2014-01-14	January	winter	M	1941-01-02	73.0822	8	22.9	insufficiency				63.2	normal	6.7
2583	2014-08-22	August	summer	F	1948-01-06	66.6712	7	37.3	sufficiency				63.13	normal	6.69
1477	2012-10-03	October	winter	M	1965-02-03	47.6959	5	46.5	sufficiency	1.12	4.48	normal	63.1	normal	6.69
27096200	2012-03-08	March	winter	M	1947-09-19	64.5123	7	19.2	deficiency				63.1	normal	6.69
511	2012-07-04	July	summer	F	1954-06-08	58.1123	6	56.1	sufficiency				62.7	normal	6.65
87727400	2013-07-02	July	summer	F	1949-02-24	64.3945	7	37	sufficiency				62.5	normal	6.63
91	2014-01-15	January	winter	F	1957-09-03	56.4055	6	25.5	insufficiency				62.2	normal	6.59
89407500	2012-08-03	August	summer	F	1978-10-31	33.7808	4	22.1	insufficiency				62.2	normal	6.59
87218000	2014-04-01	April	summer	F	1955-02-21	59.1479	6	22.2	insufficiency				62.12	normal	6.58
84045300	2013-09-12	September	summer	M	1987-08-03	26.1288	3	29.5	insufficiency				62.1	normal	6.58
91023400	2013-10-16	October	winter	F	1962-09-25	51.0932	6	59.7	sufficiency				62.1	normal	6.58
26083000	2014-03-10	March	winter	F	1975-12-22	38.2411	4	14.1	deficiency				62.07	normal	6.58
98412400	2014-07-15	July	summer	F	2008-09-10	5.84658	1	25.6	insufficiency				62.02	normal	6.57
75635700	2012-08-10	August	summer	M	1986-06-25	26.1452	3	42.1	sufficiency				62	normal	6.57
4516100	2012-01-13	January	winter	F	1977-09-08	34.3699	4	20.9	insufficiency	1.1	4.4	hypocalcemia	61.9	normal	6.56
78333100	2013-08-10	August	summer	F	1980-08-12	33.0164	4	28.3	insufficiency				61.9	normal	6.56
24805900	2012-03-30	March	winter	F	1954-11-15	57.411	6	28.9	insufficiency				61.8	normal	6.55
91070500	2013-09-10	September	summer	M	1999-01-27	14.6301	2	27.9	insufficiency				61.1	normal	6.48
3569600	2012-11-17	November	winter	F	1943-09-21	69.2055	7	28.3	insufficiency				60.7	normal	6.43
83337600	2012-08-20	August	summer	M	1957-11-13	54.8055	6	30.5	sufficiency				60.5	normal	6.41
80831900	2014-01-17	January	winter	F	1938-11-25	75.1973	8	34.8	sufficiency				60.1	normal	6.37
1795	2012-07-17	July	summer	F	1956-04-26	56.263	6	47.2	sufficiency				60	normal	6.36
93624100	2014-02-18	February	winter	F	1969-07-07	44.6493	5	11.6	deficiency				59.93	normal	6.35
76026900	2013-02-27	February	winter	M	1957-08-18	55.5671	6	25.1	insufficiency				59.9	normal	6.35
80686000	2012-04-05	April	summer	F	1952-11-06	59.4521	6	34.8	sufficiency				59.8	normal	6.34
1519	2014-03-12	March	winter	F	1964-06-16	49.7699	6	14.9	deficiency				59.69	normal	6.33
8057400	2012-02-23	February	winter	F	1957-01-30	55.1014	6	16.1	deficiency				59.6	normal	6.32
28923300	2013-01-28	January	winter	M	1958-05-31	54.7014	6	23.1	insufficiency				59.4	normal	6.3
38295600	2013-09-06	September	summer	F	1948-02-21	65.5863	7	36.5	sufficiency	1.26	5.04	normal	59.4	normal	6.3
64541400	2014-01-29	January	winter	F	1951-11-09	62.2658	7	12.8	deficiency				58.9	normal	6.24
11748800	2014-07-04	July	summer	F	1972-06-16	42.0767	5	23.8	insufficiency				58.4	normal	6.19
93148000	2013-12-04	December	winter	F	1959-08-06	54.3671	6	37.1	sufficiency				58.4	normal	6.19
27829600	2012-04-04	April	summer	F	1980-03-31	32.0329	4	23.1	insufficiency	1.24	4.96	normal	58.2	normal	6.17
60372200	2014-04-23	April	summer	F	1983-09-04	30.6548	4	35.7	sufficiency				58.19	normal	6.17
25190700	2014-04-04	April	summer	F	1965-08-31	48.6247	5	34.5	sufficiency				58.15	normal	6.16
81154800	2012-05-02	May	summer	F	1948-06-20	63.9096	7	13.5	deficiency				57.6	normal	6.11
3117	2013-06-19	June	summer	F	1949-04-08	64.2411	7	38.7	sufficiency				57.3	normal	6.07
87633000	2013-03-21	March	winter	M	1950-11-07	62.411	7	17	deficiency				57.3	normal	6.07
25712100	2012-09-17	September	summer	F	1944-08-01	68.1753	7	32.1	sufficiency				57.2	normal	6.06
96175200	2014-04-03	April	summer	F	1954-01-04	60.2849	7	25.6	insufficiency				57.01	normal	6.04
2377	2014-02-25	February	winter	F	1930-03-29	83.9699	9	29	insufficiency				56.94	normal	6.04
84750600	2012-11-01	November	winter	F	1950-07-14	62.3452	7	21.8	insufficiency				56.9	normal	6.03
622	2014-08-26	August	summer	F	1961-01-14	53.6493	6	34.7	sufficiency				56.87	normal	6.03
81289400	2013-02-07	February	winter	F	1978-06-18	34.6658	4	16.3	deficiency				56.7	normal	6.01
94008700	2014-01-17	January	winter	F	1970-11-14	43.2055	5	27.3	insufficiency				56.6	normal	6
295	2013-03-27	March	winter	M	1965-05-30	47.8575	5	18.2	deficiency	1.26	5.04	normal	56.1	normal	5.95
922	2012-08-21	August	summer	F	1980-03-17	32.4521	4	38.1	sufficiency				56.1	normal	5.95
1186	2013-04-03	April	summer	F	1973-08-07	39.6822	5	5.7	severe deficiency				56	normal	5.94
1512	2014-05-14	May	summer	F	1970-12-15	43.4411	5	15.9	deficiency				55.76	normal	5.91
92869600	2013-12-07	December	winter	F	1962-09-29	51.2247	6	41.6	sufficiency				55.5	normal	5.88
1476	2013-07-31	July	summer	F	1959-02-19	54.4822	6	16.2	deficiency				55.4	normal	5.87
97030400	2014-05-15	May	summer	F	1968-11-23	45.5041	5	9.5	severe deficiency	1.18	4.72	normal	55.4	normal	5.87
2108	2013-04-16	April	summer	F	1983-06-18	29.8493	4	16.6	deficiency				55.1	normal	5.84
91860000	2013-10-15	October	winter	F	1956-10-26	57.0082	6	30.9	sufficiency				55.1	normal	5.84
23939800	2014-07-01	July	summer	F	1938-10-16	75.7589	8	30.4	sufficiency				55.06	normal	5.84
59794600	2012-06-06	June	summer	F	1983-06-18	28.989	3	31.6	sufficiency	1.25	5	normal	55	normal	5.83
53289100	2013-05-29	May	summer	F	1964-05-11	49.0822	5	27.6	insufficiency				54.9	normal	5.82
15187100	2012-09-01	September	summer	M	1948-10-07	63.9452	7	44.5	sufficiency				54.8	normal	5.81
64332700	2014-05-06	May	summer	F	1951-01-08	63.3671	7	15	deficiency				54.62	normal	5.79
32021600	2012-04-03	April	summer	F	1979-03-21	33.0603	4	31.8	sufficiency				54.5	normal	5.78
17391200	2013-10-11	October	winter	F	1966-09-24	47.0795	5	29.2	insufficiency	1.31	5.24	hypercalcemia	54.3	normal	5.76
70715500	2013-12-10	December	winter	M	1995-10-22	18.1479	2	47.8	sufficiency				54.3	normal	5.76
77826800	2012-05-22	May	summer	F	1962-10-01	49.674	6	29.4	insufficiency				54.3	normal	5.76
73673900	2012-03-12	March	winter	F	1981-01-27	31.1425	4	34	sufficiency				54.2	normal	5.75
77826800	2013-10-24	October	winter	F	1962-10-01	51.0986	6	24	insufficiency				54.2	normal	5.75
21831100	2013-06-28	June	summer	F	1967-01-25	46.4548	5	25.3	insufficiency				54	normal	5.72
34245800	2014-01-27	January	winter	F	1942-11-21	71.2329	8	7.3	severe deficiency				53.9	normal	5.71
72710100	2013-02-18	February	winter	F	1948-09-13	64.4767	7	27.7	insufficiency				53.9	normal	5.71
79069500	2012-03-03	March	winter	F	1977-07-11	34.6685	4	12.3	deficiency				53.8	normal	5.7
18917800	2013-03-20	March	winter	M	1971-10-14	41.4603	5	21.3	insufficiency				53.6	normal	5.68
28923200	2013-04-18	April	summer	F	1957-05-12	55.9726	6	30.3	sufficiency				53.6	normal	5.68
84261100	2014-03-25	March	winter	F	1946-06-14	67.8247	7	15.2	deficiency				53.59	normal	5.68
41114300	2013-04-03	April	summer	M	1969-05-23	43.8932	5	21.2	insufficiency				53.4	normal	5.66
16181600	2012-07-25	July	summer	F	1931-11-20	80.7342	9	11.1	deficiency				53.3	normal	5.65
29433300	2012-06-26	June	summer	F	1967-01-09	45.4932	5	33.8	sufficiency				53.3	normal	5.65
62736100	2012-12-08	December	winter	F	1956-07-01	56.4767	6	52.9	sufficiency				53.3	normal	5.65
75762300	2012-07-06	July	summer	F	1956-11-07	55.6986	6	14.5	deficiency				53.3	normal	5.65
86704100	2013-02-09	February	winter	F	1958-09-30	54.4	6	21	insufficiency				53.2	normal	5.64
33818900	2013-06-25	June	summer	M	2005-07-09	7.96712	1	36.9	sufficiency				53.1	normal	5.63
2280	2012-06-23	June	summer	F	1962-09-26	49.7753	6	23.7	insufficiency				52.9	normal	5.61
66406500	2013-03-19	March	winter	F	1959-04-22	53.9452	6	25.6	insufficiency				52.8	normal	5.6
1212	2014-04-09	April	summer	F	1952-01-13	62.2795	7	14.9	deficiency	1.22	4.88	normal	52.53	normal	5.57
54383800	2012-08-09	August	summer	F	1955-06-24	57.1671	6	39.2	sufficiency				52.4	normal	5.55
87810400	2013-10-02	October	winter	F	1977-05-28	36.3726	4	29.5	insufficiency				52.3	normal	5.54
17943000	2013-12-03	December	winter	F	1957-05-03	56.6247	6	33.4	sufficiency				52.1	normal	5.52
2309	2014-02-12	February	winter	F	1964-12-23	49.1726	5	30.8	sufficiency	1.23	4.92	normal	52	normal	5.51
16451400	2012-11-14	November	winter	F	1959-09-20	53.189	6	42.1	sufficiency				51.8	normal	5.49
57616800	2012-09-17	September	summer	F	1956-08-10	56.1425	6	52.7	sufficiency				51.8	normal	5.49
67334400	2012-01-10	January	winter	F	1950-12-01	61.1507	7	30.9	sufficiency				51.8	normal	5.49
67341000	2012-08-04	August	summer	F	1954-05-09	58.2795	6	32.2	sufficiency				51.8	normal	5.49
9196600	2013-05-14	May	summer	F	1945-06-28	67.9233	7	23.9	insufficiency				51.7	normal	5.48
82050400	2012-11-12	November	winter	F	1957-02-11	55.789	6	43.7	sufficiency				51.7	normal	5.48
417	2012-03-22	March	winter	F	1950-01-01	62.263	7	35.2	sufficiency				51.6	normal	5.47
1257	2012-05-05	May	summer	F	1961-10-05	50.6164	6	36.5	sufficiency				51.6	normal	5.47
6444900	2013-07-04	July	summer	M	1971-06-02	42.1178	5	17.9	deficiency	1.25	5	normal	51.6	normal	5.47
79069500	2012-10-06	October	winter	F	1977-07-11	35.263	4	25.8	insufficiency				51.2	normal	5.43
14483300	2014-03-24	March	winter	F	1962-09-07	51.5781	6	21.3	insufficiency				51.13	normal	5.42
49893600	2012-06-25	June	summer	F	1955-05-05	57.1808	6	53.8	sufficiency				51.1	normal	5.42
829000	2013-09-11	September	summer	F	1936-05-22	77.3589	8	20.6	insufficiency				51	normal	5.41
86689000	2013-02-09	February	winter	F	1977-11-24	35.2356	4	32.5	sufficiency				51	normal	5.41
32528600	2014-02-17	February	winter	F	1969-11-29	44.2493	5	26.2	insufficiency				50.62	normal	5.37
17236400	2013-04-26	April	summer	M	1961-08-14	51.7342	6	29.1	insufficiency				50.3	normal	5.33
63718400	2014-05-06	May	summer	M	1963-07-17	50.8384	6	26.4	insufficiency				50.19	normal	5.32
87324500	2013-03-08	March	winter	F	1965-06-22	47.7425	5	35.1	sufficiency				50.1	normal	5.31
31626900	2012-02-06	February	winter	F	1954-12-16	57.1808	6	20.4	insufficiency	1.16	4.64	normal	49.9	normal	5.29
99112800	2014-08-14	August	summer	F	1971-06-28	43.1589	5	23.3	insufficiency				49.88	normal	5.29
25712100	2013-10-01	October	winter	F	1944-08-01	69.2137	7	28.2	insufficiency				49.5	normal	5.25
23851100	2012-07-03	July	summer	F	1970-08-26	41.8822	5	37.1	sufficiency				49.4	normal	5.24
92900300	2014-05-13	May	summer	F	1981-07-06	32.874	4	53.9	sufficiency				49.28	normal	5.22
97091800	2014-05-17	May	summer	F	1986-02-14	28.2712	3	34.3	sufficiency				49.18	normal	5.21
94756800	2014-05-14	May	summer	F	1937-10-03	76.663	8	14.8	deficiency				49.11	normal	5.21
87305900	2013-07-24	July	summer	M	1987-03-08	26.3973	3	19.6	deficiency				49.1	normal	5.2
99294600	2014-08-23	August	summer	F	1944-02-27	70.5342	8	15.3	deficiency				48.95	normal	5.19
649300	2012-06-25	June	summer	F	1981-08-27	30.8493	4	36.9	sufficiency				48.9	normal	5.18
17546100	2013-10-22	October	winter	F	1961-02-10	52.7315	6	15.4	deficiency				48.9	normal	5.18
91880900	2013-10-16	October	winter	M	1979-12-31	33.8164	4	35.4	sufficiency				48.9	normal	5.18
3562200	2014-05-28	May	summer	F	1967-06-04	47.0137	5	11.6	deficiency				48.78	normal	5.17
2143	2012-03-28	March	winter	F	1960-03-22	52.0521	6	26.8	insufficiency				48.7	normal	5.16
394	2014-07-15	July	summer	F	1965-01-27	49.4959	5	48.3	sufficiency				48.69	normal	5.16
25400900	2013-01-26	January	winter	F	1965-05-15	47.7342	5	36.7	sufficiency				48.3	normal	5.12
21249400	2012-03-14	March	winter	F	1945-08-01	66.663	7	24	insufficiency				48.2	normal	5.11
82314700	2013-01-31	January	winter	F	1946-09-14	66.4274	7	51.2	sufficiency				48.1	normal	5.1
93103400	2013-12-05	December	winter	F	1953-02-07	60.8658	7	39.4	sufficiency				48.1	normal	5.1
26020900	2014-07-23	July	summer	F	1975-09-28	38.8438	4	16.6	deficiency				47.97	normal	5.08
78691400	2012-01-11	January	winter	F	1948-04-17	63.7781	7	29.6	insufficiency				47.9	normal	5.08
91033900	2013-09-09	September	summer	F	1983-07-02	30.211	4	26.5	insufficiency				47.9	normal	5.08
882	2013-04-17	April	summer	F	1977-06-11	35.874	4	34.5	sufficiency				47.8	normal	5.07
1323	2012-11-24	November	winter	F	1958-05-25	54.5397	6	30.2	sufficiency	1.25	5	normal	47.8	normal	5.07
25098100	2013-08-07	August	summer	M	1956-11-29	56.726	6	30.1	sufficiency				47.7	normal	5.06
80454300	2012-03-27	March	winter	F	1951-02-06	61.1781	7	15.7	deficiency				47.7	normal	5.06
98290400	2014-07-10	July	summer	F	1946-12-18	67.6055	7	17.3	deficiency				47.44	normal	5.03
2719	2013-09-13	September	summer	F	1989-11-11	23.8548	3	24.5	insufficiency				47.4	normal	5.02
93768300	2014-01-09	January	winter	F	1959-04-10	54.789	6	35.6	sufficiency	1.28	5.12	normal	47.4	normal	5.02
32826500	2013-11-05	November	winter	F	1957-06-29	56.3918	6	30	insufficiency				47.3	normal	5.01
2789	2014-01-17	January	winter	F	1943-08-30	70.4329	8	48.8	sufficiency				47.1	normal	4.99
80218300	2012-03-16	March	winter	F	1970-01-30	42.1534	5	11.4	deficiency				47	normal	4.98
85572700	2013-01-10	January	winter	F	1957-04-27	55.7452	6	14.4	deficiency				47	normal	4.98
55675600	2012-08-28	August	summer	F	1970-03-21	42.4685	5	20.6	insufficiency				46.8	normal	4.96
1668	2013-08-28	August	summer	F	1940-11-14	72.8356	8	31.1	sufficiency				46.7	normal	4.95
85272200	2012-11-24	November	winter	F	1938-04-16	74.6603	8	23.6	insufficiency				46.7	normal	4.95
81858700	2014-08-20	August	summer	F	1966-03-20	48.4521	5	43.8	sufficiency				46.66	normal	4.95
1455	2013-10-31	October	winter	F	1983-04-05	30.5945	4	26.9	insufficiency	1.23	4.92	normal	46.6	normal	4.94
60372200	2013-05-21	May	summer	F	1983-09-04	29.7315	4	67.6	sufficiency				46.6	normal	4.94
68108300	2012-01-11	January	winter	F	1959-03-11	52.874	6	50.2	sufficiency				46.6	normal	4.94
81574700	2013-04-16	April	summer	M	2010-06-15	2.83836	1	35	sufficiency				46.6	normal	4.94
59001200	2013-01-10	January	winter	F	2007-12-31	5.03288	1	56.3	sufficiency				46.5	normal	4.93
89964700	2014-06-17	June	summer	F	1962-12-18	51.5315	6	51	sufficiency				46.5	normal	4.93
2681900	2013-09-13	September	summer	F	1958-05-08	55.389	6	44.9	sufficiency				46.3	normal	4.91
31020600	2014-06-03	June	summer	F	1955-10-16	58.6712	6	34.4	sufficiency	1.19	4.76	normal	46.23	normal	4.9
48959200	2012-06-01	June	summer	F	1940-08-24	71.8192	8	32.7	sufficiency				46.2	normal	4.9
28923200	2013-01-28	January	winter	F	1957-05-12	55.7534	6	12.2	deficiency				46.1	normal	4.89
311	2014-04-10	April	summer	M	1976-12-11	37.3534	4	17.4	deficiency				46.01	normal	4.88
985	2013-04-10	April	summer	F	1943-01-14	70.2849	8	46.3	sufficiency				46	normal	4.88
98528200	2014-07-19	July	summer	F	1956-05-14	58.2192	6	28.1	insufficiency				45.94	normal	4.87
2830	2013-10-04	October	winter	F	1954-11-25	58.8986	6	27.7	insufficiency				45.9	normal	4.87
45225900	2012-06-23	June	summer	F	1975-03-01	37.3397	4	30.9	sufficiency	1.26	5.04	normal	45.8	normal	4.85
85644300	2013-03-05	March	winter	F	1990-10-23	22.3808	3	35.7	sufficiency				45.6	normal	4.83
22891700	2012-03-12	March	winter	F	1970-09-20	41.5041	5	24.4	insufficiency				45.5	normal	4.82
80454700	2012-03-27	March	winter	F	1953-07-05	58.7671	6	16.3	deficiency				45.5	normal	4.82
88851600	2013-05-21	May	summer	M	1991-10-25	21.5863	3	21	insufficiency				44.8	normal	4.75
97990100	2014-06-26	June	summer	F	1967-05-02	47.1836	5	20.5	insufficiency	1.18	4.72	normal	44.65	normal	4.73
98263000	2014-07-09	July	summer	F	1938-02-07	76.4685	8	42.9	sufficiency				44.61	normal	4.73
62	2012-11-29	November	winter	F	1990-04-24	22.6164	3	24	insufficiency				44.6	normal	4.73
94232100	2014-01-24	January	winter	F	1945-11-11	68.2493	7	14.9	deficiency				44.6	normal	4.73
91991100	2013-10-21	October	winter	F	1950-08-06	63.2521	7	25.1	insufficiency				44.4	normal	4.71
19734200	2012-04-11	April	summer	F	1955-06-06	56.8877	6	21.7	insufficiency				44.3	normal	4.7
756	2014-06-16	June	summer	F	1961-03-18	53.2822	6	21.9	insufficiency				44.27	normal	4.69
88878400	2014-05-13	May	summer	F	1935-09-15	78.7123	8	13.2	deficiency				44.22	normal	4.69
91386700	2013-09-25	September	summer	M	1980-02-29	33.5945	4	37.3	sufficiency				44.2	normal	4.69
87901500	2013-04-02	April	summer	F	1983-01-14	30.2356	4	40.6	sufficiency				44.1	normal	4.67
23472100	2014-08-19	August	summer	F	1954-08-24	60.0274	7	28	insufficiency				43.8	normal	4.64
25712100	2013-01-12	January	winter	F	1944-08-01	68.4959	7	26.6	insufficiency				43.8	normal	4.64
1824	2014-02-04	February	winter	M	1987-09-28	26.3726	3	19.5	deficiency				43.3	normal	4.59
22836600	2013-03-12	March	winter	F	1945-06-14	67.789	7	30.9	sufficiency				43.2	normal	4.58
888	2014-02-22	February	winter	F	1951-01-22	63.1288	7	11	deficiency				42.94	normal	4.55
13331200	2014-05-19	May	summer	F	1973-06-08	40.9726	5	22.6	insufficiency				42.66	normal	4.52
1844	2014-06-14	June	summer	M	1963-03-13	51.2904	6	22.2	insufficiency				42.49	normal	4.5
93187000	2013-12-05	December	winter	F	1968-12-08	45.0219	5	43.8	sufficiency				42.4	normal	4.49
95121300	2014-02-25	February	winter	F	1954-03-19	59.9808	7	17.5	deficiency				42.19	normal	4.47
289	2014-07-30	July	summer	F	1969-07-19	45.0603	5	31.2	sufficiency				41.94	normal	4.45
77301700	2013-06-25	June	summer	F	1954-02-22	59.3781	6	28	insufficiency				41.8	normal	4.43
777	2013-08-31	August	summer	F	1953-12-01	59.789	7	19.9	deficiency				41.7	normal	4.42
96349700	2014-04-11	April	summer	F	1987-08-05	26.7014	3	23.2	insufficiency				41.59	normal	4.41
93027000	2013-11-29	November	winter	F	1959-08-03	54.3616	6	19.5	deficiency				41.2	normal	4.37
1641	2012-04-04	April	summer	F	1956-12-07	55.3616	6	39.4	sufficiency				41.1	normal	4.36
43494100	2014-04-05	April	summer	M	1981-07-09	32.7616	4	31.5	sufficiency				41	normal	4.35
83715100	2013-02-19	February	winter	F	1948-05-17	64.8055	7	12.4	deficiency				40.9	normal	4.34
953	2014-07-18	July	summer	M	2012-11-18	1.66301	1	34.4	sufficiency				40.89	normal	4.33
1783	2012-08-28	August	summer	F	1953-01-30	59.6164	7	32.6	sufficiency				40.8	normal	4.32
308	2013-06-12	June	summer	F	1994-05-15	19.0904	2	28	insufficiency				40.7	normal	4.31
3048	2012-01-11	January	winter	M	1987-06-02	24.6274	3	12.2	deficiency				40.7	normal	4.31
81161000	2014-01-29	January	winter	F	1955-09-03	58.4466	6	8.2	severe deficiency	1.2	4.8	normal	40.6	normal	4.3
78185500	2014-08-05	August	summer	F	1967-08-20	46.9918	5	27	insufficiency				39.87	normal	4.23
93381900	2014-06-03	June	summer	F	1948-08-29	65.8055	7	35.9	sufficiency				39.61	normal	4.2
1589	2012-06-07	June	summer	F	1954-08-19	57.8411	6	43.6	sufficiency				39.6	normal	4.2
59919800	2014-08-14	August	summer	F	1955-03-19	59.4466	6	24.7	insufficiency				39.6	normal	4.2
1158	2014-08-11	August	summer	F	1979-01-08	35.6137	4	39.7	sufficiency	1.24	4.96	normal	39.57	normal	4.19
31589000	2014-03-18	March	winter	F	1969-10-02	44.4877	5	17.5	deficiency				39.54	normal	4.19
88713200	2013-05-15	May	summer	F	1947-11-19	65.5315	7	28.5	insufficiency				39.5	normal	4.19
60086100	2013-12-11	December	winter	F	1962-08-29	51.3205	6	36.5	sufficiency				39.4	normal	4.18
64664800	2014-08-11	August	summer	F	1956-04-17	58.3562	6	23.5	insufficiency				39.28	normal	4.16
76289200	2013-10-09	October	winter	F	1954-04-01	59.5644	7	20.7	insufficiency				39.2	normal	4.16
1127100	2012-01-21	January	winter	F	1959-07-26	52.526	6	41.9	sufficiency				39.1	normal	4.14
3017500	2014-01-17	January	winter	M	1966-06-29	47.5863	5	14.9	deficiency				38.9	normal	4.12
53585200	2013-02-19	February	winter	F	1960-04-10	52.8986	6	30.4	sufficiency	1.18	4.72	normal	38.8	normal	4.11
14383200	2012-12-18	December	winter	F	1974-02-19	38.8548	4	21.8	insufficiency				38.7	normal	4.1
61793000	2013-04-25	April	summer	F	1966-04-29	47.0219	5	38.3	sufficiency				38.7	normal	4.1
1337	2014-04-26	April	summer	F	1965-11-20	48.463	5	23.2	insufficiency				38.68	normal	4.1
669	2013-10-28	October	winter	F	1947-04-18	66.5753	7	46.6	sufficiency				38.6	normal	4.09
92880800	2013-12-03	December	winter	M	1995-04-18	18.6411	2	16.7	deficiency				38.5	normal	4.08
61059500	2014-03-24	March	winter	F	1962-03-19	52.0493	6	11.9	deficiency				38.44	normal	4.07
98116900	2014-07-02	July	summer	F	1968-12-11	45.5863	5	24	insufficiency				38.31	normal	4.06
85634500	2012-12-13	December	winter	F	1965-08-21	47.3452	5	47.1	sufficiency				38.3	normal	4.06
5254000	2012-09-11	September	summer	F	1953-10-01	58.9863	6	46.6	sufficiency	1.34	5.36	hypercalcemia	38.1	normal	4.04
3098	2013-02-19	February	winter	F	1943-05-31	69.7726	8	11.3	deficiency				38	normal	4.03
456	2014-03-28	March	winter	F	1958-01-07	56.2575	6	17.7	deficiency				37.97	normal	4.02
96072800	2014-03-31	March	winter	M	1945-09-07	68.6082	7	27.2	insufficiency				37.97	normal	4.02
98819300	2014-08-02	August	summer	F	1945-02-15	69.5068	8	40.4	sufficiency				37.92	normal	4.02
80943800	2013-09-12	September	summer	F	2000-11-10	12.8466	2	35.2	sufficiency				37.9	normal	4.02
83715100	2013-06-18	June	summer	F	1948-05-17	65.1315	7	20.1	insufficiency				37.9	normal	4.02
93944000	2014-01-18	January	winter	M	1957-02-10	56.9753	6	5.4	severe deficiency				37.8	normal	4.01
2604	2013-02-26	February	winter	M	1948-12-04	64.274	7	27.5	insufficiency				37.7	normal	4
97149800	2014-05-21	May	summer	F	1957-10-09	56.6521	6	39.9	sufficiency				37.68	normal	3.99
2801	2014-06-12	June	summer	F	1961-02-08	53.3753	6	45.3	sufficiency				37.55	normal	3.98
99346600	2014-08-26	August	summer	F	1956-05-28	58.2849	6	35.5	sufficiency				37.46	normal	3.97
87150000	2013-03-01	March	winter	F	1958-03-07	55.0219	6	26.3	insufficiency				37.3	normal	3.95
69923100	2014-04-26	April	summer	F	1956-12-04	57.4301	6	13.5	deficiency				37.26	normal	3.95
245	2012-09-11	September	summer	F	1958-05-14	54.3671	6	51.6	sufficiency				37.2	normal	3.94
3047	2014-03-11	March	winter	F	1954-04-20	59.9315	7	37.3	sufficiency				37.01	normal	3.92
78557600	2012-01-05	January	winter	F	1952-09-03	59.3781	6	32.5	sufficiency				36.9	normal	3.91
79297300	2012-02-04	February	winter	F	1953-01-13	59.0986	6	13	deficiency				36.9	normal	3.91
41480000	2014-03-19	March	winter	F	1977-09-14	36.5342	4	15.8	deficiency				36.81	normal	3.9
3902000	2014-05-27	May	summer	M	1966-08-31	47.7699	5	10.9	deficiency				36.78	normal	3.9
79866700	2012-03-02	March	winter	F	1991-07-14	20.6493	3	23	insufficiency				36.7	normal	3.89
86440300	2013-10-02	October	winter	M	1964-02-28	49.6274	6	28.4	insufficiency				36.7	normal	3.89
32658700	2014-05-19	May	summer	F	1972-06-15	41.9534	5	12.3	deficiency				36.59	normal	3.88
15156300	2014-06-17	June	summer	F	1961-04-03	53.2411	6	24.8	insufficiency				36.48	normal	3.87
25712100	2013-07-22	July	summer	F	1944-08-01	69.0192	7	26.2	insufficiency				36.4	normal	3.86
53012900	2014-08-13	August	summer	F	1946-02-06	68.5616	7	36.5	sufficiency				36.31	normal	3.85
85062100	2012-11-15	November	winter	F	1973-11-20	39.0137	4	24.6	insufficiency				36.1	normal	3.83
43072300	2013-07-24	July	summer	F	1971-01-09	42.5671	5	35.3	sufficiency				35.9	normal	3.81
78708800	2012-01-11	January	winter	F	1980-05-12	31.6877	4	14.6	deficiency				35.6	normal	3.77
35407000	2013-08-23	August	summer	F	1975-07-31	38.0904	4	40.5	sufficiency	1.19	4.76	normal	35.4	normal	3.75
25712100	2013-03-23	March	winter	F	1944-08-01	68.6877	7	23.3	insufficiency				35.3	normal	3.74
22719100	2014-03-29	March	winter	F	1967-07-25	46.7096	5	20.5	insufficiency				35.13	normal	3.72
38169300	2012-03-12	March	winter	F	1952-12-22	59.2603	6	39.7	sufficiency	1.24	4.96	normal	35.1	normal	3.72
2250	2013-10-25	October	winter	F	1965-03-16	48.6438	5	24.4	insufficiency				35	normal	3.71
12099600	2013-10-28	October	winter	F	1965-11-20	47.9699	5	37.5	sufficiency				35	normal	3.71
78846500	2012-01-17	January	winter	F	1968-09-10	43.3808	5	28.8	insufficiency				34.9	normal	3.7
17562000	2014-08-20	August	summer	F	1942-10-03	71.9288	8	23.9	insufficiency				34.85	normal	3.69
86411100	2013-02-02	February	winter	M	2012-01-25	1.02466	1	32.8	sufficiency				34.7	normal	3.68
11207700	2012-09-05	September	summer	F	1951-06-20	61.2548	7	29.6	insufficiency				34.6	normal	3.67
2101	2013-03-02	March	winter	F	1980-11-15	32.3151	4	16.8	deficiency				34.5	normal	3.66
1102	2014-06-11	June	summer	M	2001-06-19	12.9863	2	22.3	insufficiency				34.45	normal	3.65
1166	2014-05-28	May	summer	F	1971-04-11	43.1589	5	24.1	insufficiency				34.4	normal	3.65
89385700	2013-06-14	June	summer	M	1974-07-19	38.9315	4	19	deficiency				34.3	normal	3.64
3120100	2014-08-27	August	summer	F	1937-10-08	76.937	8	11.8	deficiency				34.23	normal	3.63
2132700	2012-08-16	August	summer	F	1961-03-02	51.4932	6	28	insufficiency				34	normal	3.6
92083300	2013-10-25	October	winter	F	1957-07-08	56.337	6	25	insufficiency	1.1	4.4	hypocalcemia	34	normal	3.6
93094000	2013-12-02	December	winter	F	2013-09-20	0.2	1	121.2	at risk	1.45	5.8	hypercalcemia	34	normal	3.6
84045300	2014-06-07	June	summer	M	1987-08-03	26.863	3	31.6	sufficiency				33.94	normal	3.6
3597100	2012-09-22	September	summer	M	1997-04-29	15.411	2	30.5	sufficiency	1.3	5.2	normal	33.8	normal	3.58
88047500	2012-02-27	February	winter	F	1952-02-01	60.1123	7	20.8	insufficiency				33.5	normal	3.55
1027	2014-01-11	January	winter	F	1980-11-22	33.1589	4	15.8	deficiency				33.4	normal	3.54
91546500	2014-06-05	June	summer	F	1948-05-14	66.1041	7	38.2	sufficiency				33.37	normal	3.54
98994500	2014-08-09	August	summer	F	1953-10-25	60.8301	7	46.9	sufficiency				33.36	normal	3.54
21110300	2012-11-19	November	winter	F	1975-05-16	37.5397	4	19.6	deficiency				33.1	normal	3.51
2934	2013-10-03	October	winter	F	1985-09-24	28.0438	3	17.1	deficiency				32.8	normal	3.48
493	2014-03-07	March	winter	M	2000-06-21	13.7178	2	28.8	insufficiency	1.3	5.2	normal	32.76	normal	3.47
35240900	2013-09-12	September	summer	M	1996-12-28	16.7178	2	45	sufficiency				32.7	normal	3.47
98101000	2014-07-02	July	summer	M	1992-05-13	22.1507	3	31.5	sufficiency				32.6	normal	3.46
30634300	2014-07-03	July	summer	F	1955-04-27	59.2247	6	22.7	insufficiency				32.48	normal	3.44
93381900	2014-03-20	March	winter	F	1948-08-29	65.6	7	41.7	sufficiency				32.39	normal	3.43
97453800	2014-06-03	June	summer	F	1989-06-25	24.9562	3	26.7	insufficiency	1.2	4.8	normal	31.99	normal	3.39
96826300	2014-05-08	May	summer	F	1937-04-05	77.1425	8	13.7	deficiency				31.63	normal	3.35
42289700	2013-10-10	October	winter	F	1971-02-05	42.7068	5	21	insufficiency				31.6	normal	3.35
85489700	2012-12-05	December	winter	F	1982-11-01	30.1151	4	37.9	sufficiency				31.4	normal	3.33
86480400	2013-02-01	February	winter	M	1951-12-05	61.2027	7	16.2	deficiency				31.4	normal	3.33
450	2014-04-30	April	summer	F	1981-10-31	32.5178	4	48.4	sufficiency				31.14	normal	3.3
1333	2014-08-23	August	summer	F	1969-02-20	45.5342	5	34.8	sufficiency				31.14	normal	3.3
2825	2012-06-12	June	summer	M	1949-05-28	63.0849	7	32.1	sufficiency				31	normal	3.29
81370900	2012-05-11	May	summer	F	1971-08-03	40.8	5	25.3	insufficiency	1.2	4.8	normal	30.6	normal	3.24
383	2012-07-20	July	summer	F	1974-07-25	38.0137	4	91.3	sufficiency				30.5	normal	3.23
81280100	2012-05-08	May	summer	F	1955-06-02	56.9726	6	41.2	sufficiency				30.4	normal	3.22
68036100	2013-08-26	August	summer	F	2008-05-24	5.26027	1	34.6	sufficiency				30.1	normal	3.19
24159800	2012-03-09	March	winter	F	1968-03-17	44.0082	5	28.1	insufficiency				30	normal	3.18
2502	2013-05-24	May	summer	M	1982-01-10	31.389	4	49.8	sufficiency				29.8	normal	3.16
72132400	2013-11-20	November	winter	M	1948-10-08	65.1616	7	21.6	insufficiency				29.8	normal	3.16
71538800	2013-04-03	April	summer	M	1999-09-08	13.5781	2	24.1	insufficiency				29.6	normal	3.14
63867200	2013-01-15	January	winter	F	1939-07-14	73.5589	8	19	deficiency				29.4	normal	3.12
92027700	2013-10-23	October	winter	F	2012-04-15	1.52329	1	22	insufficiency				29.2	normal	3.1
27061000	2012-04-18	April	summer	F	1948-08-26	63.6877	7	35.9	sufficiency				29.1	normal	3.08
77031000	2012-02-09	February	winter	F	1949-02-18	63.0164	7	34.4	sufficiency				28.9	normal	3.06
2181	2012-05-23	May	summer	F	1935-08-13	76.8301	8	18.3	deficiency				28.8	normal	3.05
67669800	2014-07-09	July	summer	F	1983-07-16	31.0027	4	29.4	insufficiency				28.49	normal	3.02
73035600	2014-05-29	May	summer	M	1963-09-14	50.7397	6	26.2	insufficiency				28.38	normal	3.01
98543100	2014-07-19	July	summer	F	1992-07-22	22.0055	3	45.8	sufficiency				28.04	normal	2.97
85889500	2013-01-07	January	winter	F	1972-06-21	40.5753	5	16.4	deficiency				27.8	normal	2.95
37171300	2012-06-01	June	summer	F	1968-06-09	44.0082	5	25	insufficiency	1.26	5.04	normal	27.3	normal	2.89
89240500	2013-06-07	June	summer	F	1960-05-15	53.0986	6	46.6	sufficiency				27.3	normal	2.89
2060	2012-01-25	January	winter	M	2009-06-11	2.62466	1	37.7	sufficiency				27.1	normal	2.87
66636700	2013-05-14	May	summer	F	1941-10-19	71.6164	8	28.3	insufficiency				27.1	normal	2.87
97955800	2014-06-25	June	summer	F	1988-04-20	26.1973	3	30.8	sufficiency				26.93	normal	2.85
447	2014-07-01	July	summer	F	1971-09-26	42.7918	5	44.7	sufficiency				26.24	normal	2.78
76965500	2012-01-31	January	winter	F	1988-05-10	23.7425	3	18.8	deficiency				25.9	normal	2.75
20952500	2012-06-28	June	summer	F	1957-02-24	55.3781	6	56.6	sufficiency				25.8	normal	2.73
85674800	2012-12-15	December	winter	M	2008-08-04	4.36712	1	51	sufficiency				25.7	normal	2.72
86613800	2013-02-07	February	winter	M	2011-01-11	2.07671	1	63.3	sufficiency	1.29	5.16	normal	25.5	normal	2.7
84372700	2012-10-16	October	winter	F	2010-06-06	2.36438	1	26.8	insufficiency				25.2	normal	2.67
12074000	2012-07-27	July	summer	F	1976-01-23	36.5342	4	28.6	insufficiency				24.9	normal	2.64
97264200	2014-05-24	May	summer	F	1974-06-08	39.9863	5	34.2	sufficiency				24.16	normal	2.56
2657	2012-07-27	July	summer	M	2011-03-10	1.38356	1	61	sufficiency				24	normal	2.54
119	2014-08-08	August	summer	F	1941-07-10	73.1288	8	26	insufficiency				23.43	normal	2.48
1587300	2012-10-24	October	winter	F	1978-06-04	34.4137	4	29.1	insufficiency				23.4	normal	2.48
71977800	2012-04-17	April	summer	F	1988-04-25	23.9945	3	13.5	deficiency	1.21	4.84	normal	22.9	normal	2.43
98263100	2014-07-09	July	summer	F	1958-05-26	56.1589	6	28.2	insufficiency				22.35	normal	2.37
81155500	2012-05-02	May	summer	F	1993-04-09	19.0767	2	38.9	sufficiency				22.1	normal	2.34
84195500	2014-07-15	July	summer	M	1969-05-29	45.1589	5	25.4	insufficiency	1.22	4.88	normal	21.41	normal	2.27
81155600	2012-05-02	May	summer	M	2011-09-14	0.632877	1	83.4	sufficiency				21.4	normal	2.27
1563	2012-02-01	February	winter	F	1948-03-07	63.9479	7	44.5	sufficiency				21.3	normal	2.26
98652500	2014-07-25	July	summer	M	1979-11-24	34.6904	4	51.6	sufficiency	1.26	5.04	normal	21.08	normal	2.23
2140	2014-07-29	July	summer	F	1985-12-03	28.6712	3	42.4	sufficiency				20.94	normal	2.22
74052000	2014-03-17	March	winter	F	1962-02-12	52.126	6	39.8	sufficiency				20.44	normal	2.17
2984	2012-07-06	July	summer	M	2011-11-18	0.632877	1	81	sufficiency				20.4	normal	2.16
76965500	2013-01-08	January	winter	F	1988-05-10	24.6822	3	22.4	insufficiency				20.2	normal	2.14
62986400	2012-09-07	September	summer	F	1951-07-10	61.2055	7	48.8	sufficiency				20.1	normal	2.13
83262800	2012-10-25	October	winter	M	2011-11-28	0.909589	1	60.3	sufficiency				20	normal	2.12
75865000	2013-09-11	September	summer	M	1989-07-04	24.2055	3	33.5	sufficiency				19.5	normal	2.07
2374	2012-06-06	June	summer	F	2010-03-30	2.18904	1	31.9	sufficiency				18.8	normal	1.99
15334200	2013-07-10	July	summer	F	2002-05-23	11.1397	2	57.4	sufficiency				18.7	normal	1.98
97915900	2014-06-24	June	summer	M	1999-03-01	15.326	2	28.6	insufficiency	1.22	4.88	normal	18.69	normal	1.98
95961900	2014-03-26	March	winter	F	2012-07-27	1.66301	1	19.2	deficiency				18.1	normal	1.92
47804000	2013-07-11	July	summer	F	1958-10-17	54.7699	6	26.9	insufficiency				17.8	normal	1.89
83896000	2012-09-20	September	summer	M	1999-06-06	13.3014	2	27.5	insufficiency				17.7	normal	1.88
1657	2013-11-07	November	winter	M	2000-10-11	13.0822	2	30.8	sufficiency				17.6	normal	1.87
90537400	2013-08-13	August	summer	F	1992-03-21	21.411	3	55.1	sufficiency				17.6	normal	1.87
2703	2013-03-13	March	winter	F	1988-06-20	24.7452	3	18.5	deficiency				17.3	normal	1.83
82756700	2014-06-10	June	summer	M	1971-05-05	43.1288	43	95.8	sufficiency				17.29	normal	1.83
83672600	2012-09-07	September	summer	F	1997-04-22	15.389	2	37.3	sufficiency				17.1	normal	1.81
298	2012-07-04	July	summer	M	2009-12-14	2.55616	1	63.5	sufficiency				16.8	normal	1.78
93455600	2013-12-19	December	winter	M	2012-07-26	1.4	1	41.6	sufficiency	1.26	5.04	normal	16.7	normal	1.77
92238800	2014-03-21	March	winter	F	1987-01-06	27.2219	3	32.5	sufficiency				16.34	normal	1.73
91759600	2013-10-10	October	winter	M	2012-06-17	1.31507	1	96.2	sufficiency				15.1	normal	1.6
98383000	2014-07-14	July	summer	F	1979-05-21	35.1726	4	42.2	sufficiency				14.97	low PTH	1.59
1670	2012-11-22	November	winter	M	1945-03-05	67.7644	7	10.6	deficiency				14.8	low PTH	1.57
14095100	2013-02-22	February	winter	F	1970-08-12	42.5616	5	27.5	insufficiency				14.8	low PTH	1.57
2929	2012-07-25	July	summer	F	1981-01-22	31.526	4	35.4	sufficiency				14.3	low PTH	1.52
24866100	2013-03-12	March	winter	F	2001-08-28	11.5452	2	18.6	deficiency				12.9	low PTH	1.37
79244200	2012-02-02	February	winter	M	2010-10-26	1.27123	1	94.9	sufficiency				11.5	low PTH	1.22
83262800	2012-08-16	August	summer	M	2011-11-28	0.717808	1	105.4	at risk				11.1	low PTH	1.18
97817000	2014-07-01	July	summer	F	1970-07-31	43.9479	5	54.2	sufficiency				10.93	low PTH	1.16
61360000	2013-04-03	April	summer	F	2001-08-28	11.6055	2	23.8	insufficiency	0.79	3.16	hypocalcemia	10.2	low PTH	1.08
61360000	2013-04-29	April	summer	F	2001-08-28	11.6767	2	37.7	sufficiency	0.81	3.24	hypocalcemia	8.8	low PTH	0.93
39400200	2012-08-24	August	summer	F	1951-09-23	60.9616	7	52.4	sufficiency				8.7	low PTH	0.92
61360000	2014-07-16	July	summer	F	2001-08-28	12.8904	2	36.3	sufficiency	1.12	4.48	normal	8.62	low PTH	0.91
61360000	2013-07-17	July	summer	F	2001-08-28	11.8932	2	39.2	sufficiency				7.9	low PTH	0.84
76450200	2012-07-05	July	summer	F	1948-04-02	64.3014	7	25.4	insufficiency				7.9	low PTH	0.84
3852100	2013-09-13	September	summer	F	1949-02-12	64.6274	7	33.5	sufficiency	0.7	2.8	hypocalcemia	7	low PTH	0.74
61360000	2013-11-04	November	winter	F	2001-08-28	12.1945	2	22.8	insufficiency	0.9	3.6	hypocalcemia	6.4	low PTH	0.68
84303900	2012-10-11	October	winter	M	1957-08-27	55.1616	6	59.4	sufficiency	0.56	2.24	hypocalcemia	3	low PTH	0.32
94300100	2014-01-28	January	winter	M	1957-10-27	56.2932	6	29.5	insufficiency				3	low PTH	0.32
44891700	2012-02-01	February	winter	F	1963-11-30	48.2055	5	17.2	deficiency				2.3	low PTH	0.24
22581400	2013-03-13	March	winter	F	1938-05-16	74.8767	8	27.3	insufficiency				1.9	low PTH	0.2
22581400	2012-11-09	November	winter	F	1938-05-16	74.537	8	14.7	deficiency				0.4	low PTH	0.04
84303900	2013-01-30	January	winter	M	1957-08-27	55.4658	6	65.9	sufficiency	0.67	2.68	hypocalcemia	0.1	low PTH	0.01
24	2012-01-12	January	winter	F	2008-07-24	3.47123	1	37.8	sufficiency
25	2012-03-06	March	winter	F	1956-01-14	56.1808	6	17.3	deficiency
26	2013-12-18	December	winter	M	2006-12-11	7.02466	1	41.1	sufficiency
27	2013-10-10	October	winter	F	1946-05-28	67.4164	7	28.4	insufficiency
28	2014-08-23	August	summer	F	1967-11-11	46.8137	5	24.4	insufficiency
30	2013-12-10	December	winter	F	1956-07-16	57.4411	6	45.7	sufficiency
31	2013-06-06	June	summer	M	2009-04-23	4.12329	1	29	insufficiency
32	2013-03-23	March	winter	F	1977-03-02	36.0822	4	41.2	sufficiency
33	2013-11-12	November	winter	F	1968-01-03	45.8904	5	21.2	insufficiency
35	2013-07-24	July	summer	F	1937-05-11	76.2548	8	23.4	insufficiency
36	2014-05-08	May	summer	F	1974-05-28	39.9726	5	21.3	insufficiency
37	2014-03-18	March	winter	F	1979-12-11	34.2904	4	17.7	deficiency
38	2014-05-09	May	summer	M	2011-06-26	2.87123	1	44.2	sufficiency
39	2012-01-25	January	winter	F	2009-11-07	2.21644	1	29.5	insufficiency
40	2013-11-27	November	winter	M	1980-12-15	32.9726	4	29.6	insufficiency
41	2014-08-06	August	summer	M	1969-08-23	44.9836	5	30.8	sufficiency
42	2014-05-28	May	summer	F	1971-08-19	42.8027	5	15.5	deficiency
43	2013-04-20	April	summer	F	1960-04-23	53.0274	6	9.8	severe deficiency
44	2012-04-25	April	summer	M	1970-07-17	41.8027	5	10.2	deficiency
45	2013-11-08	November	winter	F	1965-12-14	47.9342	5	27	insufficiency
47	2012-11-08	November	winter	M	1962-08-06	50.2932	6	36.3	sufficiency
47	2013-12-04	December	winter	M	1962-08-06	51.3644	6	26.4	insufficiency
48	2012-11-27	November	winter	F	1961-04-08	51.674	6	13	deficiency
48	2013-12-04	December	winter	F	1961-04-08	52.6932	6	31	sufficiency
49	2014-02-20	February	winter	M	1993-01-15	21.1123	3	6.7	severe deficiency
51	2013-01-18	January	winter	F	1979-07-12	33.5452	4	16.1	deficiency
52	2013-05-16	May	summer	F	1935-09-15	77.7205	8	25.3	insufficiency
53	2012-04-19	April	summer	F	1953-01-29	59.2603	6	11.7	deficiency
54	2014-03-12	March	winter	F	2000-12-18	13.2384	2	34.2	sufficiency
55	2014-04-11	April	summer	F	1968-12-16	45.3479	5	18.1	deficiency
56	2012-03-22	March	winter	F	1946-01-26	66.1973	7	26.8	insufficiency
57	2012-02-21	February	winter	F	1977-04-20	34.863	4	14.9	deficiency
58	2012-10-06	October	winter	F	2010-12-15	1.81096	1	43.2	sufficiency
59	2012-01-18	January	winter	F	1980-11-02	31.2301	4	11.2	deficiency
60	2012-01-11	January	winter	F	1980-05-04	31.7096	4	17.5	deficiency
61	2013-10-16	October	winter	F	1986-03-11	27.6192	3	20.8	insufficiency
63	2013-07-23	July	summer	F	1982-11-22	30.6877	4	25.7	insufficiency
64	2013-03-29	March	winter	F	1983-07-09	29.7425	4	21.4	insufficiency
66	2014-05-14	May	summer	M	1969-03-01	45.2329	5	11.2	deficiency
67	2014-01-16	January	winter	F	1956-07-16	57.5425	6	28.6	insufficiency
68	2013-11-21	November	winter	M	1971-05-17	42.5452	5	17.1	deficiency
69	2012-03-27	March	winter	F	1968-05-17	43.8904	5	6.4	severe deficiency
70	2013-06-28	June	summer	M	2009-07-13	3.96164	1	39.8	sufficiency
71	2014-04-04	April	summer	F	1944-08-10	69.6959	8	24.9	insufficiency
72	2014-05-23	May	summer	M	2005-04-14	9.11233	1	28	insufficiency
73	2014-05-23	May	summer	F	1975-09-23	38.6904	4	40.4	sufficiency
74	2012-01-24	January	winter	F	1982-03-03	29.9151	4	39.5	sufficiency
75	2014-01-10	January	winter	F	2000-12-30	13.0384	2	35.9	sufficiency
76	2012-08-03	August	summer	M	2000-08-14	11.9781	2	30.7	sufficiency
77	2014-06-03	June	summer	F	1977-01-20	37.3918	4	30.1	sufficiency
78	2012-12-19	December	winter	F	1960-10-15	52.2137	6	49.5	sufficiency
79	2013-12-11	December	winter	F	1993-08-03	20.3699	3	17	deficiency
81	2014-08-13	August	summer	F	2000-01-21	14.5699	2	29.2	insufficiency
82	2012-06-08	June	summer	F	1954-02-20	58.337	6	15.5	deficiency
83	2012-02-11	February	winter	F	1955-09-11	56.4575	6	11.5	deficiency
84	2013-11-26	November	winter	F	1970-07-13	43.4027	5	11.9	deficiency
85	2013-01-09	January	winter	F	1978-08-28	34.3918	4	17.4	deficiency
86	2012-06-07	June	summer	F	1982-09-14	29.7507	4	25	insufficiency
87	2013-02-07	February	winter	F	1978-12-09	34.189	4	15.2	deficiency
88	2013-02-06	February	winter	F	1957-10-15	55.3507	6	32.7	sufficiency
90	2014-02-27	February	winter	M	2012-08-06	1.56164	1	24	insufficiency
93	2013-03-12	March	winter	F	1950-07-25	62.674	7	27.4	insufficiency
94	2014-08-22	August	summer	F	1964-04-25	50.3589	6	47.4	sufficiency
96	2012-10-17	October	winter	F	1958-08-20	54.1973	6	31.3	sufficiency
97	2013-02-20	February	winter	M	1976-07-31	36.5836	4	19.2	deficiency
98	2012-02-21	February	winter	F	1977-02-18	35.0301	4	41.2	sufficiency
98	2012-09-21	September	summer	F	1977-02-18	35.6137	4	37.5	sufficiency
99	2012-05-17	May	summer	F	1955-10-05	56.6548	6	47.5	sufficiency
100	2012-04-18	April	summer	F	1983-04-22	29.011	3	23.9	insufficiency
101	2013-11-29	November	winter	F	1981-07-14	32.4	4	24.4	insufficiency
102	2012-02-03	February	winter	F	1957-06-09	54.6904	6	18.3	deficiency
103	2014-05-13	May	summer	F	1960-01-14	54.3644	6	31.9	sufficiency
103	2013-04-03	April	summer	F	1954-05-02	58.9616	6	27.3	insufficiency
104	2013-07-13	July	summer	M	2012-11-14	0.660274	1	81.8	sufficiency
106	2012-10-25	October	winter	M	2011-10-17	1.02466	1	58.4	sufficiency
107	2012-03-20	March	winter	M	2011-02-16	1.09041	1	34.1	sufficiency
108	2013-04-24	April	summer	F	1960-03-12	53.1534	6	24.4	insufficiency
109	2014-08-21	August	summer	M	2005-07-17	9.10137	1	35.7	sufficiency
110	2014-08-08	August	summer	F	1954-01-25	60.5753	7	33.5	sufficiency
111	2012-05-09	May	summer	M	2011-07-08	0.838356	1	53.9	sufficiency
112	2012-09-11	September	summer	F	1996-01-16	16.6658	2	21.1	insufficiency
113	2014-08-21	August	summer	M	1960-11-19	53.789	6	26.9	insufficiency
115	2013-12-17	December	winter	M	1943-09-16	70.3014	8	54.7	sufficiency
116	2012-10-12	October	winter	M	2011-10-19	0.983562	1	39	sufficiency
117	2013-03-13	March	winter	F	1953-03-30	59.9945	7	37.9	sufficiency
118	2014-05-24	May	summer	M	2013-05-09	1.0411	1	75.8	sufficiency
120	2013-11-11	November	winter	F	1964-11-14	49.0247	5	17.9	deficiency
121	2012-02-29	February	winter	F	1949-05-11	62.8466	7	13	deficiency
122	2013-11-20	November	winter	F	1968-03-25	45.6877	5	27	insufficiency
124	2013-09-03	September	summer	F	1984-07-09	29.1726	3	28.9	insufficiency
125	2014-04-23	April	summer	F	1949-11-24	64.4548	7	17.8	deficiency
126	2014-02-12	February	winter	F	1953-12-04	60.2329	7	15.5	deficiency
127	2014-03-01	March	winter	M	1945-10-18	68.4137	7	32.9	sufficiency
128	2014-08-13	August	summer	F	1937-12-13	76.7178	8	6.3	severe deficiency
129	2013-07-06	July	summer	F	1967-08-27	45.8904	5	28.7	insufficiency
130	2012-01-31	January	winter	F	2008-07-15	3.54795	1	30.3	sufficiency
131	2013-02-08	February	winter	F	1965-07-19	47.5918	5	26.6	insufficiency
132	2013-04-03	April	summer	F	1960-09-25	52.5562	6	31.5	sufficiency
134	2014-05-30	May	summer	F	1952-09-08	61.7644	7	33.1	sufficiency
135	2012-12-21	December	winter	F	1963-12-27	49.0192	5	34	sufficiency
136	2013-03-07	March	winter	F	1949-08-26	63.5726	7	14.2	deficiency
137	2013-05-08	May	summer	F	1953-11-25	59.4904	6	49.8	sufficiency
138	2014-05-27	May	summer	M	1975-09-29	38.6849	4	42.1	sufficiency
139	2014-04-04	April	summer	F	1974-10-21	39.4795	4	13.2	deficiency
140	2013-11-21	November	winter	F	1964-11-13	49.0548	5	19.9	deficiency
141	2014-04-05	April	summer	F	1960-06-12	53.8493	6	20.5	insufficiency
142	2013-09-12	September	summer	F	1971-03-02	42.5616	5	18.5	deficiency
143	2013-09-21	September	summer	F	1984-02-22	29.6	4	17.7	deficiency
143	2013-10-26	October	winter	F	1984-02-22	29.6959	4	17.1	deficiency
144	2014-06-12	June	summer	F	1975-10-10	38.6986	4	12.8	deficiency
145	2014-06-27	June	summer	F	1981-02-17	33.3781	4	41.3	sufficiency
146	2013-04-04	April	summer	F	1961-04-07	52.0274	6	30.3	sufficiency
147	2014-04-10	April	summer	M	2011-03-18	3.06575	1	13.8	deficiency
149	2013-08-30	August	summer	F	1974-09-02	39.0192	4	25	insufficiency
150	2014-02-25	February	winter	F	1975-11-03	38.3397	4	22.3	insufficiency
151	2014-08-12	August	summer	M	2014-02-09	0.50411	1	36	sufficiency
155	2013-05-24	May	summer	F	1942-06-28	70.9534	8	32.2	sufficiency
156	2012-11-17	November	winter	F	1970-01-08	42.8877	5	18.2	deficiency
157	2013-01-23	January	winter	F	1976-05-05	36.7452	4	35.5	sufficiency
159	2012-02-25	February	winter	F	1944-01-12	68.1671	7	15.1	deficiency
160	2014-08-27	August	summer	M	1970-08-09	44.0795	5	28	insufficiency
161	2013-05-17	May	summer	F	1985-09-04	27.7178	3	43.2	sufficiency	1.2	4.8	normal
162	2012-12-04	December	winter	F	1960-03-13	52.7644	6	17.6	deficiency
163	2013-01-29	January	winter	M	2011-02-27	1.92329	1	39	sufficiency
164	2013-03-19	March	winter	F	1954-12-04	58.3288	6	21.3	insufficiency
165	2014-07-16	July	summer	F	1971-11-28	42.6603	5	32.1	sufficiency
171	2012-04-07	April	summer	F	1987-06-03	24.863	3	17.8	deficiency
172	2012-03-08	March	winter	F	1987-09-29	24.4575	3	11.6	deficiency
173	2013-10-29	October	winter	F	1982-03-03	31.6795	4	19.9	deficiency
174	2014-04-24	April	summer	F	1942-04-09	72.0904	8	19.9	deficiency
175	2014-04-24	April	summer	M	1959-07-22	54.7945	6	30.8	sufficiency
176	2014-01-17	January	winter	F	1977-05-27	36.6685	4	34.4	sufficiency
177	2012-09-14	September	summer	M	1993-04-11	19.4411	2	29.8	insufficiency
178	2014-01-28	January	winter	M	2005-09-23	8.35342	1	13.1	deficiency
179	2013-12-05	December	winter	F	1982-04-07	31.6849	4	34.9	sufficiency
180	2013-04-12	April	summer	F	1973-10-13	39.5233	5	10.2	deficiency
182	2012-02-18	February	winter	F	1984-10-26	27.3315	3	20.6	insufficiency
183	2014-04-12	April	summer	F	1976-12-13	37.3534	4	38.4	sufficiency
184	2014-01-23	January	winter	M	1981-06-08	32.6493	4	19.2	deficiency
184	2014-04-02	April	summer	M	1981-06-08	32.8384	4	20.6	insufficiency
185	2013-11-19	November	winter	F	1986-02-02	27.8137	3	17.6	deficiency
185	2014-07-22	July	summer	F	1986-02-02	28.4849	3	21.5	insufficiency
186	2012-11-13	November	winter	F	1968-08-22	44.2575	5	59.6	sufficiency
186	2013-01-23	January	winter	F	1968-08-22	44.4521	5	48.7	sufficiency
186	2013-04-25	April	summer	F	1968-08-22	44.7041	5	93.5	sufficiency
186	2013-06-19	June	summer	F	1968-08-22	44.8548	5	47.4	sufficiency
186	2013-09-27	September	summer	F	1968-08-22	45.1288	5	68.8	sufficiency
188	2012-01-11	January	winter	F	1947-01-03	65.0658	7	30.1	sufficiency
189	2012-04-04	April	summer	F	2004-05-24	7.86849	1	29.2	insufficiency
190	2014-08-30	August	summer	F	1952-12-12	61.7562	7	21.9	insufficiency
191	2013-02-05	February	winter	F	1936-11-21	76.2603	8	18.9	deficiency
192	2012-07-03	July	summer	F	1959-03-13	53.3452	6	40.7	sufficiency
192	2014-06-13	June	summer	F	1959-03-13	55.2904	6	33.9	sufficiency
193	2012-06-27	June	summer	M	1954-12-13	57.5781	6	43.4	sufficiency
195	2013-12-04	December	winter	M	2001-02-10	12.8219	2	46	sufficiency
196	2013-11-21	November	winter	M	1996-05-11	17.5425	2	16.4	deficiency
197	2014-07-07	July	summer	F	1961-08-23	52.9068	6	27.3	insufficiency
198	2014-03-14	March	winter	F	2008-05-21	5.81644	1	26.5	insufficiency
199	2012-05-26	May	summer	F	1953-05-17	59.0658	6	28.8	insufficiency
200	2013-04-24	April	summer	M	2010-11-20	2.4274	1	55.1	sufficiency
203	2014-06-03	June	summer	M	2004-06-03	10.0055	1	58.1	sufficiency
204	2013-10-17	October	winter	F	1973-01-04	40.811	5	27.3	insufficiency
205	2013-02-25	February	winter	M	2004-08-26	8.50685	1	46.5	sufficiency
206	2012-01-13	January	winter	F	1958-01-23	54.0082	6	28.7	insufficiency
207	2014-08-12	August	summer	M	1966-06-14	48.1945	5	42.7	sufficiency
208	2014-06-04	June	summer	F	1981-09-25	32.7123	4	26.4	insufficiency
209	2013-05-22	May	summer	F	1942-10-26	70.6192	8	4.7	severe deficiency
210	2014-07-29	July	summer	F	1976-04-10	38.326	4	48	sufficiency
213	2014-08-05	August	summer	M	1989-01-28	25.5342	3	27.8	insufficiency
214	2014-06-27	June	summer	F	1983-03-18	31.2986	4	14.9	deficiency
215	2014-07-08	July	summer	M	1962-07-14	52.0192	6	21.6	insufficiency
216	2012-10-09	October	winter	M	1962-04-11	50.5315	6	29.9	insufficiency
217	2013-07-26	July	summer	M	2012-03-13	1.36986	1	20.2	insufficiency
218	2013-10-05	October	winter	F	1991-10-03	22.0219	3	29.9	insufficiency
220	2014-06-05	June	summer	F	1985-05-01	29.1151	3	32.7	sufficiency
221	2014-08-05	August	summer	F	1973-03-01	41.4575	5	25.9	insufficiency
222	2013-07-10	July	summer	M	2002-12-26	10.5452	2	49.5	sufficiency
223	2013-07-12	July	summer	M	2010-11-11	2.66849	1	47	sufficiency
224	2013-11-23	November	winter	F	1985-12-07	27.9808	3	20.4	insufficiency
225	2013-09-03	September	summer	M	2011-11-30	1.76164	1	61.2	sufficiency
226	2013-12-12	December	winter	F	1977-01-29	36.8932	4	5.3	severe deficiency
227	2012-04-21	April	summer	F	1971-09-02	40.663	5	11.8	deficiency
228	2014-07-31	July	summer	M	2013-09-23	0.852055	1	40.9	sufficiency
229	2013-09-03	September	summer	F	1975-08-13	38.0849	4	29.1	insufficiency
230	2013-02-09	February	winter	F	1971-03-23	41.9151	5	24.1	insufficiency
231	2013-10-22	October	winter	F	1968-02-23	45.6932	5	18.7	deficiency
232	2013-02-19	February	winter	F	1948-05-29	64.7726	7	22.9	insufficiency
233	2013-04-19	April	summer	F	1995-05-30	17.9014	2	17.1	deficiency
233	2014-08-27	August	summer	F	1995-05-30	19.2575	2	43.4	sufficiency
234	2013-04-10	April	summer	F	1968-02-23	45.1589	5	9	severe deficiency
236	2012-02-29	February	winter	F	1991-03-16	20.9726	3	19	deficiency
237	2013-08-22	August	summer	F	1971-03-13	42.474	5	36	sufficiency
238	2014-03-13	March	winter	F	1939-10-05	74.4877	8	19.2	deficiency
239	2014-08-12	August	summer	M	1942-01-16	72.6192	8	14.4	deficiency
241	2014-08-29	August	summer	F	1947-08-18	67.0767	7	18.8	deficiency
242	2012-04-20	April	summer	F	1955-01-07	57.3233	6	17.7	deficiency
243	2014-04-09	April	summer	F	1949-05-10	64.9589	7	24.7	insufficiency
244	2012-01-14	January	winter	F	2002-07-15	9.50685	1	25.8	insufficiency
245	2013-08-22	August	summer	F	1958-05-14	55.3123	6	52.2	sufficiency
246	2012-01-28	January	winter	F	1948-09-15	63.411	7	24.5	insufficiency
247	2013-05-29	May	summer	F	1973-05-11	40.0767	5	24.9	insufficiency
248	2014-04-01	April	summer	M	1955-03-31	59.0438	6	21.5	insufficiency
250	2014-06-06	June	summer	F	1990-08-16	23.8219	3	22.1	insufficiency
251	2012-08-25	August	summer	F	1967-07-19	45.1342	5	34.7	sufficiency
252	2014-05-31	May	summer	M	2003-01-23	11.3589	2	25.7	insufficiency	1.22	4.88	normal
253	2013-06-27	June	summer	F	2006-08-07	6.89315	1	31.3	sufficiency
254	2013-01-18	January	winter	F	1933-03-07	79.9233	9	31.5	sufficiency
255	2014-04-01	April	summer	F	1939-11-04	74.4575	8	7.3	severe deficiency
256	2013-12-11	December	winter	F	1979-06-03	34.5479	4	22.3	insufficiency
258	2012-09-26	September	summer	F	1930-05-09	82.4411	9	22.1	insufficiency
260	2012-05-05	May	summer	M	1974-06-01	37.9534	4	19.8	deficiency
262	2012-03-08	March	winter	F	2007-10-22	4.38082	1	46.3	sufficiency
263	2014-07-25	July	summer	M	2010-08-18	3.93699	1	41	sufficiency
264	2012-05-16	May	summer	F	1951-06-09	60.9781	7	15.5	deficiency
265	2014-06-27	June	summer	F	1991-10-26	22.6849	3	19	deficiency	1.15	4.6	normal
266	2014-03-27	March	winter	M	1995-04-15	18.9616	2	15.8	deficiency	1.19	4.76	normal
267	2013-11-20	November	winter	F	1963-03-23	50.6986	6	14.1	deficiency
268	2014-07-02	July	summer	F	1963-08-11	50.926	6	14.3	deficiency
269	2012-05-08	May	summer	F	1955-08-07	56.7918	6	23.5	insufficiency
269	2012-09-21	September	summer	F	1955-08-07	57.1644	6	31.3	sufficiency
269	2012-11-27	November	winter	F	1955-08-07	57.3479	6	25.4	insufficiency
270	2013-01-30	January	winter	F	1962-02-21	50.9753	6	16.2	deficiency
271	2014-03-21	March	winter	F	1965-07-19	48.7041	5	28	insufficiency
272	2012-06-22	June	summer	M	1978-07-06	33.9863	4	38.2	sufficiency
273	2012-01-10	January	winter	F	1950-01-20	62.0137	7	5.6	severe deficiency
274	2012-01-05	January	winter	F	1962-08-03	49.4575	5	10.4	deficiency
275	2014-08-05	August	summer	F	1990-11-16	23.7342	3	58.3	sufficiency
276	2014-07-09	July	summer	F	1951-04-25	63.2493	7	29.4	insufficiency
277	2013-04-18	April	summer	F	1958-08-12	54.7205	6	30.9	sufficiency
278	2013-11-04	November	winter	F	1960-01-09	53.8575	6	45.1	sufficiency
279	2013-04-09	April	summer	F	1972-02-25	41.1479	5	21	insufficiency	1.2	4.8	normal
280	2014-04-16	April	summer	F	1972-09-21	41.5945	5	22.8	insufficiency
282	2012-03-02	March	winter	F	1980-04-06	31.926	4	34.3	sufficiency
283	2012-08-09	August	summer	M	2007-06-17	5.15068	1	37.2	sufficiency
284	2013-06-27	June	summer	F	1999-09-27	13.7589	2	25.7	insufficiency
285	2013-04-12	April	summer	F	1967-10-13	45.5288	5	17.8	deficiency
286	2012-02-08	February	winter	F	1993-03-21	18.8986	2	24.6	insufficiency
287	2012-02-03	February	winter	F	2002-05-14	9.73151	1	28.5	insufficiency
288	2013-08-14	August	summer	M	1994-06-24	19.1534	2	44	sufficiency
290	2012-02-24	February	winter	F	1977-11-29	34.2603	4	13.1	deficiency
291	2014-04-16	April	summer	F	1962-01-24	52.2603	6	22.8	insufficiency
293	2012-08-18	August	summer	F	1953-03-20	59.4548	6	24.9	insufficiency
294	2013-12-04	December	winter	F	1953-03-04	60.7945	7	9.7	severe deficiency
297	2013-07-16	July	summer	F	1973-06-23	40.0904	5	49	sufficiency
299	2012-11-28	November	winter	F	1939-06-10	73.5205	8	32.1	sufficiency
300	2013-03-11	March	winter	F	1948-03-08	65.0521	7	23	insufficiency
301	2012-10-18	October	winter	M	2003-10-10	9.03014	1	29.3	insufficiency
302	2014-03-17	March	winter	F	1973-08-07	40.6356	5	3.1	severe deficiency	1.18	4.72	normal
302	2014-08-29	August	summer	F	1973-08-07	41.0877	5	24	insufficiency
303	2012-07-04	July	summer	F	1984-07-16	27.9863	3	9.8	severe deficiency
304	2013-02-12	February	winter	F	1947-03-21	65.9452	7	14	deficiency
304	2013-11-13	November	winter	F	1947-03-21	66.6959	7	41.7	sufficiency
305	2014-05-17	May	summer	M	1972-12-12	41.4548	5	19.4	deficiency
306	2012-01-11	January	winter	F	2011-01-19	0.978082	1	92.2	sufficiency
307	2012-06-25	June	summer	F	1948-11-11	63.663	7	47.4	sufficiency
309	2012-03-17	March	winter	M	1969-06-10	42.7973	5	19.8	deficiency
312	2013-09-25	September	summer	F	1976-01-31	37.6767	4	18	deficiency
313	2012-08-17	August	summer	F	1985-04-01	27.3973	3	24.7	insufficiency
314	2014-07-16	July	summer	F	1964-03-16	50.3671	6	29.4	insufficiency
315	2012-01-24	January	winter	M	1997-11-26	14.1699	2	5.5	severe deficiency
317	2013-06-20	June	summer	F	1947-01-08	66.4932	7	9.1	severe deficiency
318	2013-07-02	July	summer	F	1970-03-16	43.326	5	51	sufficiency
320	2014-02-24	February	winter	F	1943-03-01	71.0356	8	6.4	severe deficiency
321	2013-12-06	December	winter	M	1985-01-09	28.926	3	17.1	deficiency
322	2012-06-07	June	summer	F	1960-06-11	52.0247	6	29.1	insufficiency
323	2013-09-26	September	summer	F	2011-04-28	2.41644	1	34.9	sufficiency
323	2014-06-21	June	summer	F	2011-04-28	3.15068	1	33	sufficiency
324	2013-06-26	June	summer	F	1955-08-11	57.9151	6	22.3	insufficiency
325	2013-01-22	January	winter	M	1981-11-27	31.1753	4	49.1	sufficiency
326	2014-02-25	February	winter	F	1971-07-22	42.6274	5	9.1	severe deficiency
327	2014-02-15	February	winter	F	1983-09-05	30.4685	4	25.3	insufficiency
328	2014-04-23	April	summer	F	1974-03-31	40.0904	5	30.5	sufficiency
329	2014-06-04	June	summer	F	1975-10-09	38.6795	4	37.6	sufficiency
330	2013-09-14	September	summer	F	1987-10-04	25.9644	3	29.1	insufficiency
331	2012-04-26	April	summer	F	1965-05-13	46.9863	5	15.4	deficiency
332	2012-04-27	April	summer	M	2004-10-07	7.5589	1	11	deficiency
333	2013-07-29	July	summer	F	1981-04-04	32.3397	4	45.9	sufficiency
335	2013-08-29	August	summer	M	2011-04-23	2.35342	1	22.4	insufficiency
336	2012-06-14	June	summer	F	1984-06-08	28.0356	3	18.5	deficiency
337	2014-07-30	July	summer	F	2008-05-20	6.19726	1	33.2	sufficiency
338	2013-06-05	June	summer	F	1951-07-16	61.9315	7	37.9	sufficiency
339	2014-06-26	June	summer	F	1953-02-08	61.4192	7	42	sufficiency	1.18	4.72	normal
340	2013-05-16	May	summer	F	1968-11-12	44.537	5	21.8	insufficiency
340	2014-01-27	January	winter	F	1968-11-12	45.2384	5	55.8	sufficiency
341	2012-05-15	May	summer	M	1967-02-14	45.2795	5	26	insufficiency
342	2012-02-22	February	winter	F	2001-05-19	10.7699	2	21.8	insufficiency
343	2013-10-23	October	winter	F	1967-01-28	46.7671	5	37.9	sufficiency
345	2012-03-27	March	winter	F	1969-04-11	42.989	5	30.7	sufficiency
347	2013-11-27	November	winter	F	1963-10-01	50.1918	6	15.7	deficiency
348	2014-07-19	July	summer	F	1979-12-16	34.6137	4	15.2	deficiency
349	2014-02-15	February	winter	F	1963-05-10	50.8055	6	18.1	deficiency
351	2013-10-02	October	winter	M	1992-11-26	20.863	3	39.3	sufficiency
352	2012-08-29	August	summer	F	1957-10-30	54.8685	6	32.7	sufficiency
355	2014-06-12	June	summer	F	1973-07-04	40.9671	5	27.9	insufficiency
356	2012-03-15	March	winter	F	1938-08-04	73.663	8	26.4	insufficiency
359	2012-11-21	November	winter	M	2012-08-09	0.284932	1	136.8	at risk	1.35	5.4	hypercalcemia
360	2012-03-22	March	winter	F	1950-11-01	61.4301	7	15.8	deficiency
362	2014-01-29	January	winter	F	1995-05-07	18.7452	2	18.1	deficiency
363	2014-01-28	January	winter	F	1995-10-01	18.3397	2	21.5	insufficiency
364	2013-01-11	January	winter	F	1976-03-22	36.8329	4	34.8	sufficiency
365	2012-10-22	October	winter	F	1955-08-10	57.2411	6	31.4	sufficiency
365	2013-04-22	April	summer	F	1955-08-10	57.7397	6	37	sufficiency
365	2013-09-25	September	summer	F	1955-08-10	58.1671	6	18.3	deficiency
365	2014-03-26	March	winter	F	1955-08-10	58.6658	6	39.4	sufficiency
366	2014-05-14	May	summer	F	1954-12-21	59.4356	6	44.7	sufficiency
368	2012-01-27	January	winter	F	2010-12-28	1.08219	1	49.4	sufficiency
369	2014-07-17	July	summer	F	1954-07-27	60.0137	7	20.3	insufficiency
371	2014-01-28	January	winter	F	1952-04-21	61.8137	7	6.1	severe deficiency
372	2014-01-08	January	winter	F	1961-07-18	52.5123	6	23.3	insufficiency
374	2014-02-21	February	winter	M	2008-07-10	5.62192	1	18.8	deficiency
376	2014-03-19	March	winter	F	1968-11-20	45.3562	5	18.5	deficiency
377	2012-08-14	August	summer	F	1955-10-26	56.8411	6	43	sufficiency
378	2014-08-06	August	summer	M	2013-06-16	1.13973	1	32	sufficiency
380	2014-08-06	August	summer	M	2006-04-24	8.29041	1	40.1	sufficiency
381	2012-06-22	June	summer	M	1954-02-19	58.3781	6	23.5	insufficiency
382	2012-09-18	September	summer	M	2009-09-28	2.97534	1	41	sufficiency
386	2012-06-29	June	summer	F	1964-06-11	48.0822	5	33.1	sufficiency
387	2012-01-18	January	winter	M	2011-03-16	0.843836	1	73.9	sufficiency
388	2013-09-17	September	summer	F	1946-06-09	67.3205	7	37.5	sufficiency
389	2013-07-31	July	summer	F	1973-03-17	40.4	5	20.3	insufficiency
390	2013-05-11	May	summer	F	2012-08-01	0.775342	1	37.6	sufficiency
391	2014-08-29	August	summer	M	1949-08-08	65.1014	7	27.5	insufficiency
393	2012-08-01	August	summer	F	1960-10-17	51.8247	6	28.3	insufficiency
396	2014-04-07	April	summer	F	1955-05-12	58.9452	6	41.7	sufficiency
397	2013-05-31	May	summer	F	1962-09-27	50.7096	6	28.8	insufficiency
398	2014-06-17	June	summer	F	1983-01-11	31.4521	4	43.4	sufficiency
399	2013-12-06	December	winter	M	1974-06-09	39.5205	5	30.2	sufficiency
401	2014-08-19	August	summer	F	2010-06-18	4.1726	1	39.3	sufficiency
402	2012-09-18	September	summer	F	1960-12-14	51.7973	6	28.7	insufficiency
403	2013-12-02	December	winter	F	1936-01-01	77.9726	8	18.5	deficiency
404	2012-03-13	March	winter	F	1967-05-07	44.8822	5	30.9	sufficiency
405	2014-07-12	July	summer	F	1987-06-03	27.126	3	31.9	sufficiency
408	2014-05-21	May	summer	F	1949-06-11	64.9863	7	38.2	sufficiency
411	2013-02-15	February	winter	F	1970-02-08	43.0493	5	15.1	deficiency
412	2013-07-04	July	summer	F	1947-03-22	66.3315	7	20.1	insufficiency
413	2013-11-09	November	winter	F	2000-11-12	13	2	35.1	sufficiency
413	2014-05-10	May	summer	F	2000-11-12	13.4986	2	33.4	sufficiency
414	2012-06-26	June	summer	F	1951-07-03	61.0247	7	33	sufficiency
415	2014-03-13	March	winter	F	1973-07-03	40.7205	5	37	sufficiency
416	2012-06-09	June	summer	M	1981-08-08	30.8575	4	25.3	insufficiency
418	2014-08-19	August	summer	F	1957-08-23	57.0274	6	27.6	insufficiency
419	2014-05-23	May	summer	F	1940-10-28	73.6164	8	31.1	sufficiency
420	2012-08-01	August	summer	F	1957-06-16	55.1644	6	31	sufficiency
421	2013-10-16	October	winter	F	1995-12-12	17.8575	2	27.1	insufficiency
424	2013-03-25	March	winter	F	1933-11-16	79.4082	8	11.2	deficiency
425	2012-03-08	March	winter	F	1943-09-10	68.5397	7	5.5	severe deficiency
425	2014-06-07	June	summer	F	1943-09-10	70.789	8	6	severe deficiency
429	2014-02-27	February	winter	F	2012-11-15	1.28493	1	16	deficiency
430	2014-04-18	April	summer	F	1991-01-15	23.2712	3	15.7	deficiency
431	2012-11-27	November	winter	F	1950-04-21	62.6466	7	15.5	deficiency
432	2013-12-11	December	winter	F	2012-08-28	1.28767	1	116.3	at risk
432	2014-01-20	January	winter	F	2012-08-28	1.39726	1	64.3	sufficiency
432	2014-04-14	April	summer	F	2012-08-28	1.6274	1	43.1	sufficiency
435	2012-03-28	March	winter	M	1938-04-20	73.989	8	44.3	sufficiency
436	2014-01-15	January	winter	F	1970-11-21	43.1808	5	15.8	deficiency
437	2014-05-15	May	summer	F	2013-07-17	0.827397	1	49.4	sufficiency
438	2012-03-17	March	winter	F	1960-09-19	51.526	6	12.8	deficiency
439	2012-06-29	June	summer	F	2009-08-18	2.86575	1	42	sufficiency
440	2012-02-29	February	winter	F	1973-08-29	38.5288	4	15.3	deficiency
442	2012-02-11	February	winter	F	1955-02-28	56.9918	6	44.3	sufficiency
443	2014-02-04	February	winter	M	1968-03-11	45.9342	5	23.5	insufficiency
444	2012-06-01	June	summer	F	1970-06-05	42.0192	5	24.4	insufficiency
444	2012-10-17	October	winter	F	1970-06-05	42.3973	5	29.3	insufficiency
444	2013-01-29	January	winter	F	1970-06-05	42.6822	5	21.3	insufficiency
446	2013-10-03	October	winter	F	1984-05-29	29.3671	3	29.1	insufficiency
448	2013-01-15	January	winter	F	1958-03-28	54.8411	6	27	insufficiency
451	2012-02-22	February	winter	F	1956-12-24	55.2	6	17.6	deficiency
454	2012-07-17	July	summer	F	1967-09-24	44.8438	5	24.3	insufficiency
455	2013-10-29	October	winter	F	1968-06-09	45.4192	5	27.7	insufficiency
456	2013-05-31	May	summer	F	1958-01-07	55.4329	6	41.8	sufficiency
457	2014-04-25	April	summer	F	2005-11-14	8.44932	1	21.9	insufficiency
458	2014-01-17	January	winter	F	1984-05-15	29.6959	4	36	sufficiency
459	2014-05-31	May	summer	F	2003-11-22	10.5288	2	26.4	insufficiency
460	2012-05-03	May	summer	M	2009-01-05	3.32603	1	37.8	sufficiency
461	2012-09-15	September	summer	F	1949-02-01	63.663	7	27.5	insufficiency
462	2012-09-15	September	summer	M	1949-06-28	63.2603	7	41.9	sufficiency
464	2012-12-15	December	winter	M	2011-12-18	0.994521	1	76.3	sufficiency
465	2013-11-26	November	winter	F	1963-06-23	50.463	6	19	deficiency
467	2014-01-22	January	winter	F	1949-08-10	64.4959	7	22.3	insufficiency
467	2014-01-30	January	winter	F	1949-08-10	64.5178	7	24.9	insufficiency
468	2013-04-17	April	summer	F	1952-09-18	60.6192	7	19.1	deficiency
468	2013-11-23	November	winter	F	1952-09-18	61.2219	7	23	insufficiency
469	2012-10-23	October	winter	F	1980-10-24	32.0192	4	11.1	deficiency
470	2014-02-12	February	winter	F	1969-06-01	44.7315	5	20.1	insufficiency
472	2013-07-02	July	summer	F	1985-03-28	28.2822	3	34.7	sufficiency
473	2014-05-10	May	summer	F	1947-12-06	66.4712	7	30.5	sufficiency
474	2013-06-03	June	summer	F	1955-12-17	57.5014	6	13.6	deficiency
476	2012-08-21	August	summer	F	2011-07-26	1.07397	1	55.1	sufficiency
477	2014-06-05	June	summer	F	1968-05-31	46.0438	5	18.6	deficiency	1.23	4.92	normal
480	2014-02-27	February	winter	F	2012-11-19	1.27397	1	82.5	sufficiency
481	2014-04-17	April	summer	F	1959-09-01	54.663	6	16.8	deficiency
482	2014-05-20	May	summer	F	1948-10-24	65.6137	7	53.8	sufficiency
484	2014-08-28	August	summer	M	1949-07-08	65.1836	7	45	sufficiency
485	2012-01-11	January	winter	F	1960-07-15	51.526	6	26.8	insufficiency
486	2014-04-09	April	summer	F	1978-05-02	35.9616	4	19.8	deficiency
488	2012-06-26	June	summer	F	1980-08-14	31.8877	4	23.6	insufficiency
489	2013-03-07	March	winter	F	1947-06-25	65.7452	7	26.4	insufficiency
491	2012-07-26	July	summer	F	1932-07-15	80.0849	9	24.1	insufficiency
492	2012-10-27	October	winter	F	1974-12-06	37.9178	4	7.3	severe deficiency
494	2014-06-21	June	summer	F	1978-07-12	35.9671	4	15.6	deficiency
497	2013-06-06	June	summer	F	1960-11-13	52.5973	6	22.6	insufficiency
498	2012-04-12	April	summer	M	2010-03-18	2.07123	1	46.9	sufficiency
499	2014-04-25	April	summer	F	1938-10-20	75.5644	8	37.8	sufficiency
500	2013-03-08	March	winter	F	1980-02-21	33.0658	4	25.3	insufficiency
501	2014-06-17	June	summer	F	1975-09-03	38.8137	4	24.8	insufficiency
502	2014-01-18	January	winter	F	1966-05-16	47.7096	5	22.9	insufficiency
503	2012-05-09	May	summer	F	1942-01-15	70.3616	8	28.3	insufficiency
503	2013-01-16	January	winter	F	1942-01-15	71.0521	8	24.8	insufficiency
503	2013-03-28	March	winter	F	1942-01-15	71.2466	8	22.1	insufficiency
503	2014-02-25	February	winter	F	1942-01-15	72.1616	8	28.2	insufficiency
503	2014-05-28	May	summer	F	1942-01-15	72.4137	8	29.5	insufficiency
503	2014-08-21	August	summer	F	1942-01-15	72.6466	8	27.8	insufficiency
504	2012-08-29	August	summer	F	1962-02-01	50.6082	6	43	sufficiency
505	2014-01-09	January	winter	F	2003-02-03	10.9397	2	9.3	severe deficiency
506	2014-08-09	August	summer	F	1953-05-04	61.3068	7	27.9	insufficiency
507	2012-01-25	January	winter	M	1961-12-16	50.1425	6	5.9	severe deficiency
510	2013-07-02	July	summer	F	1964-08-06	48.937	5	31.3	sufficiency
513	2014-02-18	February	winter	M	2012-09-16	1.42466	1	30.6	sufficiency
514	2014-06-28	June	summer	M	1997-11-18	16.6192	2	32.4	sufficiency
515	2012-09-19	September	summer	F	1950-04-17	62.4685	7	44.1	sufficiency
516	2014-02-22	February	winter	F	1978-03-31	35.9233	4	31.5	sufficiency
517	2014-05-13	May	summer	F	1959-07-24	54.8411	6	29.9	insufficiency
518	2014-07-31	July	summer	F	1950-07-14	64.0904	7	17	deficiency
519	2014-04-15	April	summer	M	1976-02-18	38.1808	4	27.9	insufficiency
520	2014-07-23	July	summer	M	1948-05-10	66.2466	7	62.6	sufficiency
521	2012-05-04	May	summer	F	1968-05-19	43.989	5	36.3	sufficiency
524	2012-08-17	August	summer	F	1967-06-06	45.2301	5	46.1	sufficiency
525	2014-07-16	July	summer	M	1969-01-01	45.5671	5	30.7	sufficiency
526	2012-04-13	April	summer	M	1950-02-25	62.1726	7	20.5	insufficiency
527	2013-06-26	June	summer	F	1945-07-25	67.9671	7	19.6	deficiency
528	2012-10-05	October	winter	F	1955-11-07	56.9507	6	39.5	sufficiency
529	2014-08-27	August	summer	F	1974-08-15	40.0603	5	15.5	deficiency
530	2013-12-20	December	winter	M	1989-09-09	24.2959	3	17.7	deficiency	1.24	4.96	normal
531	2012-01-11	January	winter	M	2007-02-12	4.91507	1	25.7	insufficiency
532	2012-01-11	January	winter	F	2005-06-02	6.6137	1	26.8	insufficiency
533	2013-10-23	October	winter	F	1965-12-24	47.863	5	25.1	insufficiency
534	2014-08-30	August	summer	M	1953-02-04	61.6082	7	29.3	insufficiency
535	2012-08-09	August	summer	F	2009-09-03	2.93425	1	30.1	sufficiency
536	2014-07-26	July	summer	F	1952-12-02	61.6877	7	49.6	sufficiency
538	2012-01-21	January	winter	F	1951-04-17	60.8055	7	18.9	deficiency
539	2012-12-07	December	winter	F	2012-04-06	0.671233	1	74.3	sufficiency
539	2013-11-21	November	winter	F	2012-04-06	1.6274	1	40.6	sufficiency
540	2013-03-12	March	winter	F	1968-09-25	44.4904	5	11.9	deficiency
542	2012-05-08	May	summer	F	1939-05-08	73.0521	8	14.7	deficiency
542	2012-11-21	November	winter	F	1939-05-08	73.5918	8	38	sufficiency
542	2013-06-26	June	summer	F	1939-05-08	74.1863	8	38.5	sufficiency
543	2014-07-24	July	summer	F	1974-05-08	40.2384	5	9.9	severe deficiency
545	2013-03-13	March	winter	M	1956-01-14	57.2	6	8	severe deficiency
546	2012-11-09	November	winter	F	1952-07-04	60.3918	7	32.3	sufficiency
547	2013-02-22	February	winter	F	1958-02-16	55.0548	6	29.2	insufficiency
548	2014-07-16	July	summer	M	2014-02-05	0.441096	1	145.9	at risk
549	2013-06-18	June	summer	F	1979-06-06	34.0575	4	19.7	deficiency
549	2014-08-06	August	summer	F	1979-03-06	35.4438	4	26.1	insufficiency
550	2014-04-02	April	summer	F	1978-11-22	35.3836	4	12.4	deficiency
551	2013-05-30	May	summer	M	1954-03-03	59.2822	6	25.7	insufficiency
552	2013-01-08	January	winter	M	1960-09-11	52.3616	6	21.8	insufficiency
553	2012-05-19	May	summer	F	1957-03-16	55.2137	6	42.5	sufficiency
554	2013-01-17	January	winter	F	2000-11-18	12.1726	2	28.8	insufficiency
555	2014-07-09	July	summer	F	1987-02-04	27.4438	3	9.7	severe deficiency
556	2014-04-03	April	summer	F	1952-11-07	61.4438	7	52.5	sufficiency
557	2014-05-13	May	summer	F	1961-01-03	53.3918	6	19.3	deficiency
558	2012-03-27	March	winter	F	1984-01-07	28.2384	3	20.3	insufficiency
560	2013-11-15	November	winter	F	2013-01-05	0.860274	1	150.3	toxicity
562	2014-02-13	February	winter	F	1955-08-08	58.5589	6	41.7	sufficiency
563	2014-02-11	February	winter	F	1972-03-30	41.8986	5	20	insufficiency
564	2013-12-05	December	winter	F	1995-09-20	18.2219	2	28.6	insufficiency
565	2013-03-16	March	winter	M	2009-09-06	3.52603	1	39.9	sufficiency
566	2012-06-09	June	summer	F	1970-12-18	41.5041	5	16.8	deficiency
567	2014-07-08	July	summer	F	1968-11-17	45.6685	5	27.7	insufficiency
568	2014-04-24	April	summer	F	1967-03-15	47.1425	5	18.5	deficiency
569	2012-11-29	November	winter	F	1971-03-09	41.7562	5	22.8	insufficiency
570	2014-05-27	May	summer	F	1977-11-28	36.5178	4	21.2	insufficiency
571	2013-11-01	November	winter	F	2011-10-17	2.04384	1	37.1	sufficiency
572	2012-01-04	January	winter	M	2001-11-05	10.1699	1	19.2	deficiency
573	2014-02-05	February	winter	F	2000-05-10	13.7507	2	30.6	sufficiency
574	2014-04-18	April	summer	M	1977-12-28	36.3288	4	12.6	deficiency
576	2014-06-03	June	summer	F	1985-06-14	28.989	3	32.6	sufficiency
577	2012-10-06	October	winter	F	2004-11-04	7.92603	1	38.3	sufficiency
578	2012-10-12	October	winter	F	1969-08-22	43.1699	5	42.9	sufficiency
579	2014-05-30	May	summer	F	1949-12-13	64.5041	7	17.4	deficiency
581	2014-08-12	August	summer	F	2013-10-21	0.808219	1	45.5	sufficiency
584	2014-02-14	February	winter	F	1956-03-19	57.9479	6	5.2	severe deficiency
585	2013-09-03	September	summer	F	1998-10-27	14.863	2	124.9	at risk
586	2012-05-04	May	summer	F	1945-06-25	66.9041	7	35.9	sufficiency
587	2013-12-21	December	winter	F	1982-05-06	31.6493	4	28.8	insufficiency
588	2013-06-20	June	summer	F	1944-08-24	68.8685	7	68	sufficiency
589	2013-02-18	February	winter	F	1987-08-09	25.5479	3	32.2	sufficiency	1.23	4.92	normal
590	2014-06-05	June	summer	M	1967-05-26	47.0603	5	33.7	sufficiency
591	2014-05-28	May	summer	F	1951-09-05	62.7699	7	25.1	insufficiency
592	2012-10-16	October	winter	F	1975-10-26	37	4	45.2	sufficiency
593	2013-01-19	January	winter	M	1995-03-04	17.8932	2	24.8	insufficiency
594	2013-02-05	February	winter	F	1980-04-02	32.8685	4	12.1	deficiency
594	2013-11-20	November	winter	F	1980-04-02	33.6575	4	19.1	deficiency
595	2014-07-30	July	summer	F	2000-06-20	14.1178	2	24.5	insufficiency
597	2013-02-26	February	winter	F	1965-02-13	48.0685	5	31.2	sufficiency
598	2012-12-19	December	winter	F	1971-10-16	41.2055	5	18.7	deficiency
599	2013-07-11	July	summer	M	2000-03-01	13.3699	2	25.3	insufficiency
600	2013-08-22	August	summer	F	1975-06-11	38.2247	4	19.2	deficiency
600	2014-03-27	March	winter	F	1975-06-11	38.8192	4	37.4	sufficiency
601	2013-03-25	March	winter	F	1960-07-06	52.7534	6	9.5	severe deficiency
601	2013-07-16	July	summer	F	1960-07-06	53.063	6	55.6	sufficiency
602	2013-09-17	September	summer	F	1961-05-28	52.3425	6	33.3	sufficiency
603	2014-02-14	February	winter	F	1982-10-05	31.3836	4	7.3	severe deficiency
603	2014-04-15	April	summer	F	1982-10-05	31.5479	4	20.1	insufficiency
604	2014-06-14	June	summer	F	2007-10-23	6.64658	1	29.8	insufficiency
605	2013-03-08	March	winter	F	1984-12-15	28.2466	3	12.8	deficiency
606	2014-01-24	January	winter	F	1950-05-19	63.7288	7	12.1	deficiency
607	2012-10-02	October	winter	F	1977-06-05	35.3507	4	44	sufficiency
608	2012-09-13	September	summer	F	1982-10-09	29.9507	4	56	sufficiency
609	2013-04-27	April	summer	F	1955-03-28	58.1233	6	9.6	severe deficiency
610	2012-02-24	February	winter	F	1951-06-18	60.7288	7	14.2	deficiency
611	2012-03-13	March	winter	F	1979-06-08	32.7863	4	31.5	sufficiency
612	2013-12-13	December	winter	F	1994-03-09	19.7781	3	41.2	sufficiency
613	2012-03-13	March	winter	F	2009-02-16	3.07123	1	34.3	sufficiency
614	2014-06-14	June	summer	M	2007-10-23	6.64658	1	36.7	sufficiency
615	2013-10-09	October	winter	F	1973-04-14	40.5151	5	23.7	insufficiency
616	2013-06-18	June	summer	F	1993-04-16	20.1863	3	28	insufficiency
617	2013-02-28	February	winter	F	1975-02-08	38.0822	4	31.7	sufficiency
619	2012-01-18	January	winter	F	2010-10-04	1.29041	1	114.8	at risk
620	2014-04-01	April	summer	M	1968-03-10	46.0904	5	30.2	sufficiency
621	2012-10-23	October	winter	F	1976-06-06	36.4055	4	30.3	sufficiency
623	2014-04-01	April	summer	F	1972-04-14	41.9918	5	33.1	sufficiency
625	2013-10-25	October	winter	F	1968-11-18	44.9644	5	23.7	insufficiency
626	2013-08-01	August	summer	F	2002-10-31	10.7589	2	21.5	insufficiency	1.16	4.64	normal
627	2012-04-18	April	summer	F	1980-10-26	31.4986	4	25.8	insufficiency
629	2014-05-17	May	summer	F	1982-04-15	32.1096	4	27.4	insufficiency
629	2014-07-22	July	summer	F	1982-04-15	32.2904	4	21.3	insufficiency
630	2014-02-06	February	winter	F	1998-05-17	15.737	2	13	deficiency
630	2014-06-30	June	summer	F	1998-05-17	16.1315	2	48.5	sufficiency
631	2012-08-21	August	summer	M	1934-10-15	77.9041	8	23.4	insufficiency
632	2014-02-18	February	winter	F	1978-02-11	36.0438	4	7.3	severe deficiency
634	2014-07-28	July	summer	F	2012-11-27	1.66575	1	37.1	sufficiency
635	2014-06-12	June	summer	F	1958-04-07	56.2192	6	38.1	sufficiency
636	2013-02-02	February	winter	F	1973-12-25	39.1342	4	14.4	deficiency
637	2014-02-24	February	winter	M	1965-12-27	48.1945	5	33.3	sufficiency
637	2014-06-20	June	summer	M	1965-12-27	48.5123	5	27.6	insufficiency
638	2014-06-20	June	summer	M	1993-05-27	21.0795	3	36.1	sufficiency
640	2013-04-27	April	summer	F	2006-02-09	7.21644	1	20.1	insufficiency
641	2014-01-14	January	winter	F	1967-04-14	46.7863	5	10.6	deficiency
641	2014-08-05	August	summer	F	1967-04-14	47.3425	5	13.6	deficiency
642	2013-09-19	September	summer	M	1979-07-06	34.2301	4	25.6	insufficiency
643	2012-06-23	June	summer	F	1961-07-06	51	6	33.1	sufficiency
644	2014-05-20	May	summer	F	1974-09-08	39.7233	5	46.9	sufficiency
645	2014-02-15	February	winter	F	1987-06-23	26.6685	3	15.9	deficiency
647	2014-05-15	May	summer	F	2014-03-11	0.178082	1	69.2	sufficiency
648	2012-03-08	March	winter	F	1972-10-31	39.3781	4	15.7	deficiency
649	2013-10-29	October	winter	F	1960-10-05	53.1014	6	29.4	insufficiency
650	2014-07-11	July	summer	M	2007-02-23	7.38356	1	38.2	sufficiency
651	2012-10-16	October	winter	M	2012-03-15	0.589041	1	34.4	sufficiency
652	2013-09-06	September	summer	F	1957-03-22	56.4986	6	29.1	insufficiency
654	2014-07-15	July	summer	F	1979-03-05	35.3863	4	57	sufficiency
655	2013-02-26	February	winter	F	1985-10-06	27.411	3	23.4	insufficiency
656	2013-10-03	October	winter	M	1975-11-16	37.9068	4	32	sufficiency
657	2014-04-18	April	summer	M	1975-11-16	38.4466	4	22	insufficiency
658	2012-07-26	July	summer	M	2009-08-03	2.98082	1	44	sufficiency
659	2014-05-14	May	summer	F	2011-12-28	2.37808	1	57.1	sufficiency
660	2014-01-28	January	winter	F	1988-11-05	25.2466	3	6.3	severe deficiency
661	2014-02-11	February	winter	F	2001-02-28	12.9616	2	12.4	deficiency
662	2014-02-11	February	winter	F	2005-08-11	8.50959	1	13.4	deficiency
664	2014-05-21	May	summer	F	1988-11-14	25.5315	3	32	sufficiency
665	2014-07-12	July	summer	M	1977-11-11	36.6904	4	31.7	sufficiency	1.17	4.68	normal
668	2012-12-04	December	winter	F	1989-03-03	23.7726	3	37.7	sufficiency
670	2014-03-22	March	winter	F	1968-06-18	45.789	5	24.2	insufficiency
671	2012-04-28	April	summer	F	1964-12-02	47.4356	5	20	insufficiency
672	2012-01-27	January	winter	M	1943-09-05	68.4411	7	49.7	sufficiency
674	2012-08-08	August	summer	F	1968-03-15	44.4301	5	34.2	sufficiency
675	2013-10-08	October	winter	F	1962-10-18	51.0082	6	27.9	insufficiency
677	2012-09-21	September	summer	F	1967-12-20	44.7863	5	30.4	sufficiency
677	2012-10-17	October	winter	F	1967-12-20	44.8575	5	30.9	sufficiency
677	2013-02-12	February	winter	F	1967-12-20	45.1808	5	31.2	sufficiency
677	2013-07-05	July	summer	F	1967-12-20	45.5726	5	32.4	sufficiency
677	2013-11-07	November	winter	F	1967-12-20	45.9151	5	34.6	sufficiency
677	2014-01-17	January	winter	F	1967-12-20	46.1096	5	35	sufficiency
678	2012-01-07	January	winter	M	2006-08-21	5.38356	1	43.6	sufficiency
679	2013-11-22	November	winter	F	1974-09-10	39.2274	4	12.2	deficiency
680	2014-08-09	August	summer	F	1979-06-13	35.1808	4	25.9	insufficiency
681	2013-02-19	February	winter	F	1973-07-08	39.6466	5	10.2	deficiency
682	2012-05-03	May	summer	F	1954-04-19	58.0795	6	17.1	deficiency
683	2014-07-02	July	summer	F	1973-08-12	40.9151	5	33.1	sufficiency
684	2012-04-07	April	summer	F	1975-02-17	37.1616	4	17.7	deficiency
685	2012-05-03	May	summer	M	1953-03-26	59.1452	6	17.2	deficiency
686	2013-04-13	April	summer	F	2011-08-26	1.63288	1	44.1	sufficiency
687	2014-08-19	August	summer	F	1974-04-04	40.4027	5	20.7	insufficiency
688	2012-04-04	April	summer	F	1958-11-08	53.4411	6	25.9	insufficiency
689	2014-06-11	June	summer	M	2008-01-01	6.44658	1	23	insufficiency
692	2014-06-12	June	summer	M	1967-07-21	46.926	5	32.1	sufficiency
693	2014-05-31	May	summer	F	1969-11-13	44.5753	5	16	deficiency
694	2013-04-02	April	summer	M	1962-06-15	50.8329	6	5.1	severe deficiency
694	2014-05-14	May	summer	M	1962-06-15	51.9479	6	12.5	deficiency
695	2012-12-04	December	winter	F	1948-03-23	64.7452	7	28.6	insufficiency
696	2014-03-27	March	winter	F	1973-12-11	40.3178	5	25.9	insufficiency
697	2012-10-06	October	winter	F	1936-03-11	76.6247	8	26.3	insufficiency
698	2013-02-08	February	winter	F	1968-07-10	44.6137	5	22.8	insufficiency
700	2012-01-18	January	winter	F	1944-10-31	67.2603	7	7.8	severe deficiency
701	2014-06-03	June	summer	M	1954-07-02	59.9616	7	18.4	deficiency
702	2014-05-22	May	summer	F	1989-04-23	25.0959	3	23.6	insufficiency
703	2014-06-18	June	summer	F	1958-12-26	55.5151	6	32.6	sufficiency
704	2014-02-28	February	winter	F	1958-02-12	56.0822	6	10.2	deficiency
705	2013-09-14	September	summer	F	1950-06-25	63.2658	7	35.2	sufficiency
706	2012-02-23	February	winter	F	1944-01-30	68.1123	7	16.5	deficiency
707	2012-03-24	March	winter	F	1950-06-25	61.789	7	51.6	sufficiency
707	2012-09-08	September	summer	F	1950-06-25	62.2493	7	17.5	deficiency
707	2012-12-12	December	winter	F	1950-06-25	62.5096	7	9.6	severe deficiency
708	2012-10-18	October	winter	F	1934-10-24	78.0384	8	16.6	deficiency
709	2012-05-17	May	summer	F	1967-12-15	44.4521	5	11.9	deficiency
710	2014-05-06	May	summer	F	1954-08-21	59.7479	7	28.7	insufficiency
711	2014-04-23	April	summer	F	1982-05-21	31.9452	4	13.3	deficiency
712	2013-02-28	February	winter	F	1955-02-04	58.1068	6	24.1	insufficiency
713	2012-01-06	January	winter	F	1946-01-20	66.0055	7	25.1	insufficiency
714	2013-09-10	September	summer	F	1948-01-01	65.737	7	15.3	deficiency
716	2012-01-11	January	winter	F	1990-05-22	21.6548	3	17.8	deficiency
717	2014-01-10	January	winter	F	1941-04-13	72.7945	8	19.2	deficiency
718	2012-09-05	September	summer	F	1957-09-15	55.011	6	33.7	sufficiency
721	2012-01-25	January	winter	M	1992-07-03	19.5753	3	14.5	deficiency
722	2013-12-17	December	winter	F	1996-10-10	17.1973	2	29.9	insufficiency
723	2012-11-02	November	winter	F	1933-05-09	79.5397	9	8.6	severe deficiency
723	2013-09-04	September	summer	F	1933-05-09	80.3781	9	38.3	sufficiency
723	2014-05-07	May	summer	F	1933-05-09	81.0493	9	71.7	sufficiency
724	2012-05-03	May	summer	M	2000-10-26	11.526	2	45.3	sufficiency
725	2013-08-28	August	summer	F	1976-05-26	37.2822	4	32.5	sufficiency
726	2013-10-15	October	winter	F	1999-10-12	14.0192	2	28.3	insufficiency
727	2014-08-27	August	summer	F	1940-10-09	73.9315	8	27.2	insufficiency
728	2012-11-13	November	winter	F	2002-07-24	10.3151	1	30.6	sufficiency
729	2012-09-28	September	summer	F	1970-11-08	41.9178	5	37.1	sufficiency
729	2013-12-14	December	winter	F	1970-11-08	43.1288	5	31.6	sufficiency
730	2013-01-22	January	winter	F	1982-06-27	30.5945	4	21.3	insufficiency
731	2013-09-18	September	summer	M	2012-06-16	1.25753	1	78.2	sufficiency
732	2013-03-21	March	winter	M	1941-07-09	71.7479	8	27.9	insufficiency
734	2014-09-01	September	summer	M	1970-06-22	44.2247	5	42.7	sufficiency
735	2014-03-24	March	winter	F	1976-04-21	37.9479	4	25.8	insufficiency
736	2013-03-25	March	winter	F	1962-10-02	50.5123	6	9.9	severe deficiency
736	2013-07-16	July	summer	F	1962-10-02	50.8219	6	33.8	sufficiency
737	2013-06-26	June	summer	F	1962-02-12	51.4027	6	32.7	sufficiency
738	2012-04-26	April	summer	F	1982-05-11	29.9808	4	9.9	severe deficiency
739	2012-04-18	April	summer	F	1969-03-21	43.1068	5	25.8	insufficiency
740	2012-03-06	March	winter	F	1967-12-21	44.2384	5	12.5	deficiency
741	2012-09-08	September	summer	F	1963-02-01	49.6356	6	22	insufficiency
741	2014-04-28	April	summer	F	1963-02-01	51.2712	6	24.8	insufficiency
742	2014-05-28	May	summer	M	1973-07-28	40.8603	5	28.2	insufficiency
744	2012-04-28	April	summer	F	1962-06-04	49.9342	6	11.3	deficiency
745	2012-04-13	April	summer	F	1960-06-12	51.8712	6	4	severe deficiency
746	2012-11-07	November	winter	F	1981-12-07	30.9397	4	26.4	insufficiency
747	2014-01-08	January	winter	F	1977-04-24	36.7342	4	8.9	severe deficiency
748	2014-01-08	January	winter	M	1968-07-11	45.526	5	10.5	deficiency
750	2012-05-16	May	summer	F	1933-09-22	78.7014	8	26.1	insufficiency
751	2013-07-03	July	summer	F	1958-07-16	55.0027	6	41.4	sufficiency
752	2012-01-05	January	winter	M	1958-01-01	54.0466	6	23	insufficiency
753	2014-05-31	May	summer	F	1968-08-02	45.8575	5	25.2	insufficiency
755	2013-10-12	October	winter	F	1938-09-13	75.1315	8	10.8	deficiency
755	2014-04-10	April	summer	F	1938-09-13	75.6247	8	37.9	sufficiency
756	2014-05-07	May	summer	F	1961-03-18	53.1726	6	15.6	deficiency
757	2013-04-19	April	summer	M	1941-07-09	71.8274	8	25	insufficiency
758	2014-06-21	June	summer	F	1961-01-27	53.4329	6	25.3	insufficiency
759	2014-01-21	January	winter	F	1961-01-27	53.0192	6	12.5	deficiency
760	2012-08-18	August	summer	F	1939-07-04	73.1753	8	19.3	deficiency
761	2013-07-03	July	summer	F	1964-08-16	48.9123	5	44.5	sufficiency
762	2014-07-12	July	summer	F	1970-01-12	44.526	5	39.7	sufficiency
763	2014-05-15	May	summer	F	1972-07-14	41.863	5	21.1	insufficiency
764	2014-04-03	April	summer	F	1957-09-30	56.5452	6	24.6	insufficiency
767	2012-01-11	January	winter	M	2011-09-14	0.326027	1	123.9	at risk
768	2013-03-02	March	winter	M	2011-09-14	1.46575	1	88.1	sufficiency
769	2014-08-05	August	summer	F	1967-12-24	46.6466	5	15.1	deficiency
771	2014-03-01	March	winter	F	1948-07-26	65.6411	7	16.7	deficiency
773	2013-01-11	January	winter	F	1997-08-21	15.4027	2	30.3	sufficiency
774	2012-05-30	May	summer	F	1980-11-08	31.5781	4	12.3	deficiency
775	2013-12-04	December	winter	F	1966-06-04	47.5342	5	8.7	severe deficiency
776	2013-10-11	October	winter	F	1973-05-17	40.4301	5	23.7	insufficiency
776	2014-04-08	April	summer	F	1973-05-17	40.9205	5	21.9	insufficiency
778	2013-10-29	October	winter	F	1945-03-28	68.6356	7	27.8	insufficiency
779	2013-09-02	September	summer	F	2011-01-22	2.6137	1	32.2	sufficiency
780	2014-01-31	January	winter	F	1936-09-19	77.4192	8	2.2	severe deficiency
781	2013-02-19	February	winter	F	1939-03-11	73.9973	8	11.1	deficiency
782	2013-05-22	May	summer	F	1939-03-11	74.2493	8	17.4	deficiency
782	2014-05-07	May	summer	F	1939-03-11	75.2082	8	23.5	insufficiency
783	2014-03-21	March	winter	M	1979-07-06	34.7315	4	28	insufficiency
785	2014-05-20	May	summer	M	1967-12-24	46.4356	5	31.5	sufficiency
786	2014-02-27	February	winter	F	1977-07-17	36.6411	4	28.1	insufficiency
787	2014-02-20	February	winter	M	1978-01-10	36.137	4	21.7	insufficiency
788	2014-01-08	January	winter	F	1981-04-01	32.7945	4	30.3	sufficiency
789	2013-04-03	April	summer	F	1973-09-22	39.5562	5	25.3	insufficiency
790	2013-10-02	October	winter	F	1967-09-29	46.0411	5	20.1	insufficiency
791	2012-01-28	January	winter	F	1968-08-08	43.5014	5	23.8	insufficiency
792	2013-06-01	June	summer	F	1963-09-13	49.7507	6	39.4	sufficiency
793	2014-08-04	August	summer	F	1978-08-30	35.9534	4	30.3	sufficiency
794	2013-11-26	November	winter	M	1948-03-02	65.7808	7	24.8	insufficiency
796	2012-04-13	April	summer	F	2010-10-25	1.46849	1	46.7	sufficiency
797	2014-05-17	May	summer	F	1969-01-14	45.3671	5	6.3	severe deficiency	1.5	6	hypercalcemia
798	2014-08-06	August	summer	M	1942-03-01	72.4822	8	16.2	deficiency
799	2012-03-09	March	winter	F	1940-08-04	71.6438	8	17.7	deficiency
800	2012-07-05	July	summer	F	1956-11-13	55.6795	6	24.9	insufficiency
801	2013-10-25	October	winter	F	1959-02-06	54.7534	6	34.4	sufficiency	1.26	5.04	normal
802	2012-01-17	January	winter	F	1950-07-11	61.5616	7	11.4	deficiency
803	2014-02-12	February	winter	M	1975-06-15	38.6904	4	13.5	deficiency
804	2012-11-13	November	winter	F	1964-02-12	48.7863	5	29	insufficiency
805	2014-05-13	May	summer	F	1949-12-08	64.4712	7	39.7	sufficiency
806	2014-06-05	June	summer	F	1973-08-31	40.789	5	24.5	insufficiency
807	2014-04-29	April	summer	F	1979-08-15	34.7288	4	27.4	insufficiency
808	2014-06-20	June	summer	F	1943-01-23	71.4548	8	44	sufficiency
809	2013-11-22	November	winter	F	1951-04-08	62.6685	7	41.6	sufficiency
810	2014-08-08	August	summer	F	1944-01-24	70.5863	8	10.3	deficiency
813	2012-03-29	March	winter	F	1945-10-04	66.5288	7	8.4	severe deficiency
814	2013-03-01	March	winter	F	1990-08-13	22.5644	3	31.3	sufficiency
815	2012-07-03	July	summer	F	1951-06-15	61.0932	7	31.6	sufficiency
817	2013-02-14	February	winter	F	1952-12-04	60.2384	7	18	deficiency
817	2014-03-26	March	winter	F	1952-12-04	61.3479	7	33.8	sufficiency
818	2013-09-14	September	summer	M	1975-12-26	37.7452	4	22.3	insufficiency
819	2012-12-05	December	winter	F	1974-01-31	38.8712	4	17	deficiency
820	2012-09-08	September	summer	F	1968-05-01	44.3863	5	42	sufficiency
821	2013-09-17	September	summer	F	1938-08-09	75.1589	8	25.2	insufficiency
822	2014-04-23	April	summer	M	2001-01-24	13.2521	2	26.1	insufficiency
823	2014-01-15	January	winter	F	1950-06-07	63.6521	7	17.1	deficiency
824	2013-09-11	September	summer	F	1956-01-14	57.6986	6	33.4	sufficiency
826	2014-01-17	January	winter	F	1980-05-14	33.7014	4	23.4	insufficiency
827	2012-10-26	October	winter	M	2011-03-10	1.63288	1	73.6	sufficiency
828	2013-05-20	May	summer	F	1950-08-21	62.789	7	26.6	insufficiency	1.13	4.52	normal
829	2013-02-26	February	winter	M	2012-07-12	0.627397	1	96.6	sufficiency
830	2013-01-17	January	winter	M	1974-09-04	38.3973	4	23	insufficiency
831	2012-02-01	February	winter	F	1947-08-20	64.4959	7	23.5	insufficiency
832	2014-03-25	March	winter	M	2006-03-20	8.01918	1	11.2	deficiency
833	2014-07-26	July	summer	F	1981-10-21	32.7836	4	20.8	insufficiency
835	2012-01-17	January	winter	F	1950-01-06	62.0712	7	29.5	insufficiency
836	2012-12-05	December	winter	F	1975-02-08	37.8493	4	30.1	sufficiency
837	2012-07-26	July	summer	M	1963-02-19	49.4658	5	51.1	sufficiency
837	2014-01-27	January	winter	M	1963-02-19	50.9726	6	45.2	sufficiency
838	2014-03-06	March	winter	F	1959-06-01	54.8	6	28.9	insufficiency
839	2014-01-22	January	winter	F	1986-02-24	27.9288	3	11.7	deficiency
840	2014-06-11	June	summer	F	1951-08-07	62.8877	7	14.2	deficiency
841	2014-04-08	April	summer	M	2007-04-20	6.9726	1	18	deficiency
842	2013-12-18	December	winter	M	2012-07-11	1.43836	1	112.2	at risk
843	2013-07-29	July	summer	F	1950-06-07	63.1863	7	15.3	deficiency
843	2014-05-09	May	summer	F	1950-06-07	63.9644	7	32.3	sufficiency
844	2012-01-31	January	winter	F	1993-07-15	18.5589	2	20.3	insufficiency
845	2014-04-05	April	summer	F	2008-02-26	6.10959	1	21.8	insufficiency
846	2013-12-18	December	winter	M	2012-12-17	1.00274	1	70	sufficiency
847	2014-04-05	April	summer	F	2008-02-26	6.10959	1	19.5	deficiency
848	2013-02-20	February	winter	F	1954-11-04	58.337	6	17.8	deficiency
849	2013-01-17	January	winter	M	1999-07-21	13.5041	2	31.9	sufficiency
850	2013-11-26	November	winter	F	1968-03-29	45.6932	5	21.5	insufficiency
852	2014-04-23	April	summer	F	1976-02-02	38.2466	4	26.6	insufficiency
853	2014-07-15	July	summer	F	2013-01-14	1.49863	1	32	sufficiency
854	2014-03-12	March	winter	F	1957-02-02	57.1425	6	29	insufficiency
855	2012-05-25	May	summer	F	1951-10-05	60.6795	7	24.2	insufficiency
856	2012-03-09	March	winter	M	2010-01-14	2.15068	1	30.3	sufficiency
857	2013-01-23	January	winter	F	1954-03-21	58.8849	6	18	deficiency
858	2014-08-23	August	summer	F	1988-03-27	26.4247	3	22.6	insufficiency
859	2013-10-25	October	winter	F	1953-04-08	60.589	7	32.5	sufficiency
861	2014-04-04	April	summer	F	1973-02-27	41.126	5	33.4	sufficiency
862	2012-05-05	May	summer	M	1932-10-28	79.5726	9	12.6	deficiency
863	2012-01-28	January	winter	F	1969-09-04	42.4274	5	26.3	insufficiency
864	2013-01-16	January	winter	M	1948-07-06	64.5753	7	48.8	sufficiency
864	2013-10-21	October	winter	M	1948-07-06	65.337	7	43.2	sufficiency
865	2012-09-04	September	summer	F	1977-07-09	35.1808	4	20.4	insufficiency
866	2014-07-15	July	summer	M	1964-12-13	49.6192	6	24.3	insufficiency
867	2012-03-27	March	winter	M	1966-02-27	46.1096	5	13.8	deficiency
867	2012-07-17	July	summer	M	1966-02-27	46.4164	5	38.2	sufficiency
867	2013-03-20	March	winter	M	1966-02-27	47.0904	5	23.3	insufficiency
869	2014-07-01	July	summer	F	2010-09-17	3.78904	1	26.7	insufficiency
870	2012-05-09	May	summer	F	1945-08-07	66.8	7	29.6	insufficiency
871	2013-05-24	May	summer	M	2000-04-29	13.0767	2	19.7	deficiency
872	2013-04-27	April	summer	F	1958-03-10	55.1699	6	4.8	severe deficiency
872	2013-10-05	October	winter	F	1958-03-10	55.611	6	41.8	sufficiency
873	2014-05-09	May	summer	F	1974-05-15	40.011	5	29.5	insufficiency
874	2012-01-25	January	winter	F	1983-08-27	28.4329	3	36.3	sufficiency
875	2012-03-16	March	winter	F	1964-08-10	47.6301	5	4.2	severe deficiency
876	2014-05-16	May	summer	F	1987-12-13	26.4411	3	19.2	deficiency
877	2014-05-07	May	summer	M	1988-08-02	25.7781	3	36.7	sufficiency
878	2014-02-27	February	winter	F	1959-04-15	54.9096	6	21.4	insufficiency
879	2012-06-02	June	summer	F	1988-03-22	24.2137	3	21.7	insufficiency
879	2012-08-23	August	summer	F	1988-03-22	24.4384	3	45.7	sufficiency
880	2012-11-21	November	winter	F	1970-09-19	42.2027	5	17	deficiency
881	2012-01-28	January	winter	F	1998-05-13	13.7205	2	22.1	insufficiency
883	2013-01-22	January	winter	F	1951-01-22	62.0438	7	11.7	deficiency
884	2014-05-17	May	summer	F	1946-10-16	67.6301	7	48.7	sufficiency
885	2013-11-01	November	winter	F	1959-11-28	53.9644	6	22.6	insufficiency
886	2013-11-05	November	winter	M	1985-08-18	28.2356	3	31.6	sufficiency
889	2012-09-05	September	summer	F	1938-06-02	74.3123	8	38.8	sufficiency	1.27	5.08	normal
890	2013-01-19	January	winter	F	1987-08-11	25.4603	3	24.8	insufficiency
892	2012-02-11	February	winter	F	1969-04-14	42.8575	5	29.7	insufficiency
892	2012-05-26	May	summer	F	1969-04-14	43.1452	5	30.2	sufficiency
893	2013-01-10	January	winter	F	1957-05-03	55.7288	6	33.6	sufficiency
894	2012-02-18	February	winter	F	1981-02-04	31.0575	4	14.7	deficiency
895	2013-07-12	July	summer	M	1977-05-26	36.1534	4	26.2	insufficiency
896	2014-02-11	February	winter	F	1989-04-10	24.8575	3	36.5	sufficiency
897	2014-05-15	May	summer	F	1968-02-15	46.2767	5	12.3	deficiency
898	2014-01-18	January	winter	F	1946-03-04	67.9233	7	7	severe deficiency
899	2013-02-15	February	winter	F	1946-10-17	66.3781	7	39.9	sufficiency
900	2013-02-15	February	winter	M	1944-01-01	69.1726	7	42.1	sufficiency
901	2014-01-29	January	winter	F	1974-08-27	39.4521	4	13.6	deficiency
901	2014-05-20	May	summer	F	1974-08-27	39.7562	5	46.8	sufficiency
902	2012-04-05	April	summer	F	1951-03-03	61.1342	7	34.9	sufficiency
903	2012-03-27	March	winter	F	1976-04-30	35.9315	4	14.7	deficiency
904	2014-05-30	May	summer	F	1970-07-23	43.8822	5	33.2	sufficiency
906	2014-06-12	June	summer	F	1966-02-08	48.3726	5	43.9	sufficiency
907	2013-06-13	June	summer	F	1987-09-06	25.7863	3	53.7	sufficiency
908	2014-07-30	July	summer	F	1947-05-28	67.2192	7	35.7	sufficiency
909	2013-01-18	January	winter	F	1986-08-06	26.4712	3	39	sufficiency
910	2012-11-14	November	winter	F	1977-08-26	35.2438	4	26.4	insufficiency
911	2014-05-28	May	summer	F	1981-09-01	32.7589	4	8.1	severe deficiency
912	2013-09-13	September	summer	F	1983-03-04	30.5507	4	49.5	sufficiency
913	2012-01-24	January	winter	F	1978-10-14	33.3014	4	50.2	sufficiency
914	2014-07-23	July	summer	F	1959-03-15	55.3945	6	32.7	sufficiency
915	2013-07-16	July	summer	F	1961-07-24	52.0137	6	41.1	sufficiency
916	2013-12-07	December	winter	F	2003-07-08	10.4247	1	65.6	sufficiency
917	2013-12-07	December	winter	M	2008-10-08	5.16712	1	114.2	at risk
918	2014-07-12	July	summer	F	1981-03-11	33.3589	4	31.8	sufficiency
919	2013-04-02	April	summer	F	2010-02-16	3.12603	1	31	sufficiency
921	2013-02-12	February	winter	F	1958-11-11	54.2932	6	12	deficiency
921	2014-04-26	April	summer	F	1958-11-11	55.4932	6	14.3	deficiency
923	2013-01-25	January	winter	F	1968-02-06	45	5	13.6	deficiency
924	2013-06-22	June	summer	M	1975-10-26	37.6822	4	33.7	sufficiency
925	2014-08-07	August	summer	F	2010-10-25	3.7863	1	24.1	insufficiency
926	2014-03-06	March	winter	F	1975-04-26	38.8877	4	9.4	severe deficiency
927	2013-12-04	December	winter	F	1982-08-15	31.326	4	25.4	insufficiency
928	2014-03-28	March	winter	F	1975-11-19	38.3808	4	18.3	deficiency
928	2014-07-01	July	summer	F	1975-11-19	38.6411	4	33.1	sufficiency
929	2012-03-15	March	winter	F	1985-08-17	26.5945	3	22.7	insufficiency
930	2012-06-14	June	summer	F	1986-11-23	25.5753	3	12.8	deficiency
931	2014-07-12	July	summer	M	1964-01-10	50.537	6	32.1	sufficiency
932	2012-08-31	August	summer	M	1989-12-16	22.7233	3	56	sufficiency
933	2013-02-13	February	winter	F	1953-08-04	59.5699	7	34.1	sufficiency
933	2013-11-16	November	winter	F	1953-08-04	60.326	7	31.5	sufficiency
935	2012-08-27	August	summer	F	1943-08-11	69.0932	7	30.3	sufficiency
936	2014-03-14	March	winter	F	1973-07-09	40.7068	5	16.6	deficiency
937	2012-02-17	February	winter	M	1976-09-12	35.4548	4	23.8	insufficiency
938	2014-05-29	May	summer	M	1961-03-21	53.2247	6	35.6	sufficiency
939	2014-05-23	May	summer	F	1991-06-15	22.9534	3	17.7	deficiency
941	2012-06-08	June	summer	F	1985-11-06	26.6055	3	11.9	deficiency
942	2013-03-21	March	winter	F	1967-05-20	45.8685	5	14.6	deficiency
943	2014-07-31	July	summer	F	1939-08-15	75.011	8	47	sufficiency
944	2014-07-04	July	summer	F	1960-12-04	53.6164	6	38.7	sufficiency
945	2014-05-21	May	summer	M	1975-07-28	38.8411	4	26.3	insufficiency
946	2013-08-14	August	summer	M	1970-02-01	43.5616	5	19.1	deficiency
946	2014-01-15	January	winter	M	1970-02-01	43.9836	5	30.3	sufficiency
946	2014-07-22	July	summer	M	1970-02-01	44.4986	5	21.4	insufficiency
947	2013-11-05	November	winter	M	2006-07-04	7.34521	1	10.7	deficiency
948	2014-05-07	May	summer	M	1955-04-05	59.1288	6	18.9	deficiency
949	2014-01-21	January	winter	F	1989-08-05	24.4795	3	25.4	insufficiency
950	2014-04-10	April	summer	F	1958-03-29	56.0712	6	31	sufficiency
954	2013-10-18	October	winter	M	1967-10-07	46.063	5	37.5	sufficiency	1.25	5	normal
955	2012-01-18	January	winter	F	1948-04-18	63.7945	7	20.2	insufficiency
955	2013-11-12	November	winter	F	1948-04-18	65.6137	7	19.2	deficiency
956	2014-01-11	January	winter	F	1963-07-07	50.5507	6	20.7	insufficiency
957	2014-02-26	February	winter	M	1972-01-21	42.1288	5	18.4	deficiency
958	2013-09-21	September	summer	F	1967-07-03	46.2521	5	27.1	insufficiency
959	2014-06-26	June	summer	F	1974-12-05	39.5836	5	32.9	sufficiency
960	2012-01-07	January	winter	F	1967-09-02	44.3781	5	17.5	deficiency
961	2012-03-14	March	winter	F	1948-10-08	63.474	7	19.8	deficiency
962	2014-03-28	March	winter	F	1948-01-22	66.2247	7	14.5	deficiency
964	2012-04-04	April	summer	F	1949-11-24	62.4027	7	36.2	sufficiency
965	2013-10-01	October	winter	F	1964-07-12	49.2548	5	28.6	insufficiency
966	2014-02-21	February	winter	F	1988-07-10	25.6356	3	16.3	deficiency
967	2013-08-17	August	summer	M	1975-03-29	38.4137	4	48.9	sufficiency
968	2013-09-14	September	summer	F	1978-12-09	34.789	4	70.2	sufficiency
969	2014-02-14	February	winter	M	1981-07-25	32.5808	4	12	deficiency
970	2012-05-11	May	summer	M	1982-11-09	29.5233	4	19.2	deficiency
971	2013-10-29	October	winter	F	1947-02-04	66.7781	7	16	deficiency
973	2013-07-25	July	summer	F	1986-05-04	27.2438	3	24.1	insufficiency
975	2014-01-29	January	winter	F	1986-10-04	27.3397	3	13.8	deficiency
976	2014-07-02	July	summer	F	1951-09-14	62.8411	7	52.6	sufficiency
977	2014-03-18	March	winter	F	1953-05-29	60.8438	7	24.9	insufficiency
978	2012-04-04	April	summer	F	1951-01-02	61.2959	7	8.7	severe deficiency
982	2014-05-03	May	summer	F	1955-07-07	58.863	6	27.8	insufficiency
983	2012-01-19	January	winter	F	1949-06-26	62.6082	7	20.5	insufficiency
984	2014-02-27	February	winter	F	1985-02-16	29.0493	3	16.8	deficiency
986	2013-08-13	August	summer	F	1974-01-09	39.6192	5	35.3	sufficiency
988	2013-09-16	September	summer	M	2012-03-05	1.53425	1	81	sufficiency
990	2013-08-22	August	summer	M	2009-08-03	4.05479	1	17.3	deficiency
991	2014-07-09	July	summer	F	1982-12-16	31.5836	4	42.2	sufficiency
992	2012-11-27	November	winter	F	1996-12-14	15.9644	2	14.4	deficiency
992	2013-03-23	March	winter	F	1996-12-14	16.2822	2	41.6	sufficiency
993	2013-08-14	August	summer	F	2007-08-02	6.03836	1	36.9	sufficiency
994	2014-05-07	May	summer	F	1957-08-25	56.737	6	22.5	insufficiency
995	2013-04-11	April	summer	M	2004-09-03	8.60822	1	8.6	severe deficiency
996	2014-02-25	February	winter	M	1975-05-11	38.8219	4	33.1	sufficiency
997	2013-03-21	March	winter	M	1986-07-23	26.6795	3	25.5	insufficiency
998	2014-04-10	April	summer	F	2011-08-11	2.66575	1	37.5	sufficiency
999	2014-03-14	March	winter	F	1991-08-06	22.6192	3	12.4	deficiency
1000	2014-03-29	March	winter	F	1969-05-16	44.8986	5	17.3	deficiency
1001	2012-05-03	May	summer	F	1950-11-26	61.4767	7	15.7	deficiency
1003	2012-03-02	March	winter	M	2006-01-13	6.13699	1	16.8	deficiency
1004	2013-11-28	November	winter	M	1973-01-19	40.8849	5	23.1	insufficiency
1005	2012-03-06	March	winter	F	1981-03-06	31.0219	4	26.7	insufficiency
1006	2014-07-09	July	summer	F	1968-09-08	45.863	5	25.6	insufficiency
1007	2013-09-04	September	summer	F	1965-01-23	48.6466	5	37.3	sufficiency
1008	2012-04-27	April	summer	F	1934-09-28	77.6329	8	7	severe deficiency
1009	2012-05-24	May	summer	F	1975-12-13	36.4712	4	22.4	insufficiency
1010	2013-02-28	February	winter	F	1956-05-17	56.8247	6	24.7	insufficiency
1011	2013-04-23	April	summer	M	1982-03-08	31.1479	4	26.2	insufficiency
1012	2014-07-03	July	summer	F	1974-08-25	39.8822	5	47.8	sufficiency
1013	2012-01-11	January	winter	M	1994-05-12	17.6795	2	15.7	deficiency
1014	2014-03-25	March	winter	F	1950-09-03	63.6	7	32.4	sufficiency
1015	2014-06-19	June	summer	F	1971-02-04	43.4	5	40.8	sufficiency
1017	2013-12-11	December	winter	F	1994-09-27	19.2192	2	23.1	insufficiency
1018	2012-05-09	May	summer	F	1958-11-09	53.5342	6	46.9	sufficiency
1019	2014-05-22	May	summer	M	1934-02-12	80.326	9	21.3	insufficiency
1020	2013-07-05	July	summer	M	2011-06-27	2.02466	1	27.3	insufficiency
1020	2014-01-17	January	winter	M	2011-06-27	2.56164	1	44.3	sufficiency
1021	2012-01-19	January	winter	M	1972-06-20	39.6082	5	29.7	insufficiency
1021	2014-03-29	March	winter	M	1972-06-20	41.8	5	35.2	sufficiency
1022	2013-08-03	August	summer	M	1960-09-25	52.8904	6	27.4	insufficiency
1023	2012-02-18	February	winter	F	1978-11-14	33.2849	4	34.4	sufficiency
1024	2014-08-13	August	summer	M	2003-02-20	11.4849	2	42.9	sufficiency
1025	2012-04-06	April	summer	F	1983-04-19	28.9863	3	14.5	deficiency
1029	2013-01-24	January	winter	F	1962-07-03	50.5973	6	6.1	severe deficiency
1029	2013-05-17	May	summer	F	1962-07-03	50.9068	6	20.1	insufficiency	1.14	4.56	normal
1029	2013-11-21	November	winter	F	1962-07-03	51.4219	6	20.9	insufficiency	1.19	4.76	normal
1030	2013-07-04	July	summer	F	1950-10-26	62.7315	7	38	sufficiency
1031	2014-08-27	August	summer	M	2003-07-06	11.1507	2	46.6	sufficiency
1032	2012-05-29	May	summer	M	1985-01-23	27.3644	3	30.7	sufficiency
1033	2012-02-02	February	winter	M	1959-03-29	52.8849	6	21.1	insufficiency
1034	2013-04-10	April	summer	M	1996-05-13	16.9205	2	9.7	severe deficiency
1035	2014-04-05	April	summer	F	1959-11-18	54.4164	6	11.4	deficiency
1036	2012-06-12	June	summer	F	1968-07-29	43.9014	5	25.4	insufficiency
1037	2012-02-01	February	winter	F	1944-01-16	68.0904	7	39.9	sufficiency
1038	2014-01-11	January	winter	F	1967-07-17	46.5205	5	22.7	insufficiency
1038	2014-08-07	August	summer	F	1967-07-17	47.0904	5	27.7	insufficiency
1039	2012-02-15	February	winter	F	1966-06-06	45.726	5	43.8	sufficiency
1040	2012-03-07	March	winter	F	1948-05-01	63.8932	7	12.6	deficiency
1041	2012-03-24	March	winter	M	1992-08-22	19.6	3	23.7	insufficiency
1042	2013-09-19	September	summer	F	1940-04-01	73.5178	8	15	deficiency
1043	2013-06-25	June	summer	F	1966-05-31	47.1014	5	23.2	insufficiency
1044	2012-02-28	February	winter	F	1958-07-17	53.6548	6	23.3	insufficiency
1045	2012-03-27	March	winter	F	1959-08-11	52.663	6	14.4	deficiency
1046	2013-11-26	November	winter	F	2001-03-06	12.7342	2	18.1	deficiency
1046	2014-07-19	July	summer	F	2001-03-06	13.3781	2	28.9	insufficiency
1049	2013-05-14	May	summer	F	1956-10-02	56.6521	6	33.5	sufficiency
1050	2014-05-26	May	summer	M	2008-06-28	5.91233	1	24.4	insufficiency
1052	2014-04-26	April	summer	M	2009-01-02	5.31507	1	25.8	insufficiency
1055	2013-01-08	January	winter	F	1960-11-08	52.2027	6	28.1	insufficiency
1056	2012-06-26	June	summer	F	1952-11-08	59.6712	7	48.8	sufficiency
1057	2014-06-17	June	summer	F	1971-02-15	43.3644	5	37.7	sufficiency
1060	2013-07-19	July	summer	M	1980-08-29	32.9096	4	45.1	sufficiency
1061	2014-03-10	March	winter	F	1980-07-30	33.6329	4	41	sufficiency
1062	2014-04-08	April	summer	F	1948-09-25	65.5781	7	12.2	deficiency
1063	2013-12-11	December	winter	F	1980-05-18	33.589	4	26.1	insufficiency
1064	2013-07-30	July	summer	F	1974-12-20	38.6356	4	42.7	sufficiency
1065	2012-07-27	July	summer	F	1942-08-02	70.0329	8	31	sufficiency
1067	2013-10-19	October	winter	M	2013-02-20	0.660274	1	150.1	toxicity
1068	2013-06-19	June	summer	F	2002-07-17	10.9315	2	19.2	deficiency
1069	2013-12-10	December	winter	M	1992-11-04	21.1123	3	16.9	deficiency
1070	2013-11-13	November	winter	F	1967-07-01	46.4027	5	16.6	deficiency
1071	2013-11-20	November	winter	M	2000-07-08	13.3781	2	20.8	insufficiency
1072	2012-01-13	January	winter	F	1966-05-13	45.7014	5	11.4	deficiency
1073	2014-07-04	July	summer	F	1993-06-26	21.0356	3	19.8	deficiency
1074	2014-07-23	July	summer	F	1979-07-24	35.0219	4	11.9	deficiency
1075	2012-08-31	August	summer	M	1974-02-02	38.6027	4	25.8	insufficiency
1076	2012-06-13	June	summer	F	1979-06-05	33.0466	4	19.2	deficiency
1077	2014-02-11	February	winter	F	1968-01-26	46.0767	5	17.1	deficiency
1078	2014-02-17	February	winter	F	1989-01-22	25.0877	3	15.6	deficiency	1.17	4.68	normal
1079	2014-06-04	June	summer	M	2011-07-08	2.90959	1	27.6	insufficiency
1080	2012-03-08	March	winter	F	1948-01-29	64.1507	7	16	deficiency
1082	2012-05-04	May	summer	F	1966-05-02	46.0384	5	19.3	deficiency
1083	2014-03-22	March	winter	F	1981-05-14	32.8767	4	33	sufficiency
1085	2014-07-02	July	summer	F	1988-07-23	25.9589	3	39.4	sufficiency
1086	2012-03-22	March	winter	F	1959-02-15	53.1342	6	25.3	insufficiency
1087	2012-09-05	September	summer	F	1933-12-06	78.8027	8	33.3	sufficiency
1088	2014-07-31	July	summer	M	1964-01-13	50.5808	6	37.6	sufficiency
1089	2013-05-16	May	summer	F	1977-03-03	36.2274	4	13.8	deficiency
1090	2013-11-07	November	winter	M	2000-09-27	13.1205	2	9.9	severe deficiency	1.28	5.12	normal
1090	2014-01-13	January	winter	M	2000-09-27	13.3041	2	28.2	insufficiency
1091	2013-10-29	October	winter	F	1972-10-17	41.0603	5	21	insufficiency
1092	2014-07-26	July	summer	M	1975-05-22	39.2055	4	25.3	insufficiency
1094	2014-08-19	August	summer	F	1992-01-14	22.611	3	37.4	sufficiency
1095	2014-03-11	March	winter	F	1982-07-20	31.663	4	12.5	deficiency
1096	2014-07-26	July	summer	M	1993-10-24	20.7671	3	24.5	insufficiency
1097	2014-07-26	July	summer	M	1987-07-02	27.0849	3	24.9	insufficiency
1099	2014-03-29	March	winter	F	1964-07-31	49.6932	6	32.7	sufficiency
1100	2014-06-21	June	summer	F	1971-03-13	43.3041	5	23.7	insufficiency
1101	2014-06-21	June	summer	F	2000-05-22	14.0904	2	26.4	insufficiency
1103	2014-06-19	June	summer	F	1948-02-22	66.3671	7	15.4	deficiency
1104	2014-01-21	January	winter	F	1970-09-25	43.3534	5	23	insufficiency
1105	2012-01-31	January	winter	F	1957-02-28	54.9589	6	19	deficiency
1105	2013-10-09	October	winter	F	1957-02-28	56.6493	6	47.9	sufficiency
1106	2014-06-27	June	summer	F	1976-07-17	37.9699	4	25.4	insufficiency
1107	2014-06-18	June	summer	M	1993-07-30	20.8986	3	35.6	sufficiency
1108	2013-07-24	July	summer	F	1980-09-30	32.8356	4	23.4	insufficiency	1.24	4.96	normal
1109	2014-05-22	May	summer	F	1934-04-12	80.1644	9	24.6	insufficiency	1.28	5.12	normal
1110	2014-01-08	January	winter	F	1974-08-30	39.3863	4	1.5	severe deficiency
1110	2014-04-24	April	summer	F	1974-08-30	39.6767	5	6.9	severe deficiency
1111	2013-09-03	September	summer	F	1934-05-24	79.3342	8	40.3	sufficiency
1112	2013-02-14	February	winter	F	1985-08-23	27.4986	3	33.6	sufficiency	1.2	4.8	normal
1113	2014-03-13	March	winter	F	1954-02-05	60.1397	7	23.5	insufficiency
1116	2014-06-19	June	summer	F	1967-07-25	46.9342	5	15.8	deficiency
1117	2012-06-13	June	summer	M	1997-07-24	14.8986	2	22.2	insufficiency
1118	2013-05-14	May	summer	F	1994-07-09	18.8603	2	31.3	sufficiency
1119	2012-01-27	January	winter	F	1970-10-28	41.2767	5	18.3	deficiency
1120	2013-11-20	November	winter	F	1948-06-23	65.4548	7	22.2	insufficiency
1121	2013-05-14	May	summer	F	1970-04-07	43.1315	5	19.2	deficiency
1122	2012-02-10	February	winter	F	1949-05-29	62.7452	7	19.5	deficiency
1123	2013-04-12	April	summer	F	2003-03-13	10.0904	1	19.7	deficiency
1124	2012-07-24	July	summer	F	1960-10-02	51.8438	6	40.8	sufficiency
1125	2013-11-26	November	winter	F	2012-07-07	1.38904	1	52.7	sufficiency
1126	2014-05-16	May	summer	F	1970-10-01	43.6521	5	30.2	sufficiency
1127	2014-05-22	May	summer	F	1971-04-15	43.1315	5	20.3	insufficiency
1130	2012-04-25	April	summer	F	1983-05-23	28.9452	3	6.1	severe deficiency
1131	2013-09-24	September	summer	F	1957-06-21	56.2986	6	39.7	sufficiency
1132	2012-01-31	January	winter	F	1954-07-01	57.6247	6	31.1	sufficiency
1133	2014-08-19	August	summer	F	1949-10-16	64.8849	7	19.4	deficiency
1136	2014-03-06	March	winter	F	1956-05-02	57.8822	6	20.7	insufficiency
1137	2014-04-02	April	summer	F	1943-10-07	70.5342	8	10.8	deficiency
1138	2012-10-27	October	winter	M	1975-09-17	37.137	4	47.4	sufficiency
1141	2013-03-21	March	winter	F	1950-01-28	63.1863	7	34.3	sufficiency
1142	2012-03-27	March	winter	F	1946-07-21	65.7288	7	18.8	deficiency
1142	2012-10-24	October	winter	F	1946-07-21	66.3068	7	58.2	sufficiency
1143	2012-03-27	March	winter	M	1939-08-26	72.6356	8	12.7	deficiency
1143	2012-10-24	October	winter	M	1939-08-26	73.2137	8	66.3	sufficiency
1144	2012-01-20	January	winter	F	1954-10-01	57.3425	6	20.2	insufficiency
1145	2014-02-18	February	winter	F	1951-11-23	62.2822	7	10.4	deficiency
1145	2014-08-08	August	summer	F	1951-11-23	62.7507	7	28.6	insufficiency
1146	2013-06-19	June	summer	M	2012-12-19	0.49863	1	39.5	sufficiency
1147	2013-01-11	January	winter	F	1961-12-19	51.0986	6	56.8	sufficiency
1147	2013-08-29	August	summer	F	1961-12-19	51.7288	6	35.2	sufficiency
1148	2012-03-27	March	winter	F	1941-09-29	70.5397	8	46.6	sufficiency
1149	2012-04-18	April	summer	F	1962-02-02	50.2411	6	12.6	deficiency
1150	2014-07-19	July	summer	F	1977-04-12	37.2932	4	24.7	insufficiency
1151	2013-04-17	April	summer	F	1970-08-14	42.7041	5	34.3	sufficiency
1152	2013-11-29	November	winter	M	1982-06-27	31.4466	4	36.1	sufficiency
1153	2014-08-09	August	summer	M	1980-05-06	34.2822	4	45.2	sufficiency
1154	2012-02-28	February	winter	F	1962-04-29	49.8685	6	23.2	insufficiency
1155	2014-06-19	June	summer	F	1952-05-15	62.137	7	56.1	sufficiency
1156	2013-07-11	July	summer	F	1983-03-17	30.3397	4	27.6	insufficiency
1157	2014-07-02	July	summer	F	1933-06-15	81.1014	9	44.9	sufficiency
1159	2013-02-22	February	winter	F	1977-11-16	35.2932	4	11.8	deficiency
1160	2012-03-28	March	winter	F	1966-02-14	46.1479	5	25.2	insufficiency
1161	2014-01-07	January	winter	F	1956-08-18	57.4274	6	18.7	deficiency
1162	2013-01-14	January	winter	F	1991-05-21	21.6685	3	22.2	insufficiency
1163	2014-01-16	January	winter	F	1974-08-18	39.4411	4	30.4	sufficiency
1164	2014-07-22	July	summer	F	1984-09-05	29.8959	4	20.6	insufficiency
1165	2014-08-12	August	summer	M	2013-11-05	0.767123	1	63.7	sufficiency
1167	2013-09-28	September	summer	F	1975-08-25	38.1205	4	31.5	sufficiency
1168	2013-02-23	February	winter	F	1969-11-04	43.3342	5	19	deficiency
1169	2012-09-08	September	summer	M	1977-06-24	35.2329	4	36.8	sufficiency
1171	2012-02-15	February	winter	F	1950-05-26	61.7671	7	17.2	deficiency
1172	2014-08-13	August	summer	F	1986-12-20	27.6658	3	34.5	sufficiency
1173	2012-04-04	April	summer	F	1967-09-30	44.5425	5	20.4	insufficiency
1174	2012-03-08	March	winter	F	1937-10-27	74.4137	8	36.5	sufficiency
1175	2013-02-20	February	winter	F	1959-02-08	54.0712	6	9.9	severe deficiency
1176	2013-06-11	June	summer	F	1996-12-02	16.5342	2	24.3	insufficiency
1177	2012-01-14	January	winter	F	1951-09-25	60.3452	7	17.6	deficiency
1178	2012-01-04	January	winter	F	1980-11-02	31.1918	4	33.5	sufficiency
1179	2013-03-26	March	winter	M	1982-05-23	30.863	4	17	deficiency
1180	2014-04-11	April	summer	F	1948-03-23	66.0959	7	33.6	sufficiency
1181	2014-07-02	July	summer	F	1958-07-06	56.0274	6	26	insufficiency
1182	2013-11-23	November	winter	F	1999-04-25	14.5918	2	25.8	insufficiency
1183	2012-02-14	February	winter	F	1976-01-12	36.1151	4	42.8	sufficiency
1184	2012-01-28	January	winter	F	1961-01-10	51.0822	6	24.9	insufficiency
1185	2014-03-26	March	winter	F	1957-07-28	56.6986	6	13.5	deficiency
1187	2012-10-16	October	winter	F	1967-02-15	45.6986	5	40.8	sufficiency
1188	2013-06-05	June	summer	F	1945-09-15	67.7671	7	39.6	sufficiency
1189	2013-09-03	September	summer	F	1948-02-04	65.6247	7	26.1	insufficiency
1190	2014-04-30	April	summer	F	1966-05-18	47.9836	5	46.5	sufficiency
1191	2014-01-17	January	winter	F	1949-10-23	64.2795	7	25.9	insufficiency
1192	2013-03-30	March	winter	F	1949-10-23	63.4767	7	23.8	insufficiency
1193	2012-07-14	July	summer	F	1967-09-06	44.8849	5	38.1	sufficiency
1194	2013-03-30	March	winter	F	1985-08-28	27.6055	3	12.6	deficiency
1195	2012-05-03	May	summer	M	1994-05-06	18.0055	2	23.1	insufficiency
1197	2013-03-15	March	winter	F	1935-07-04	77.7507	8	10.5	deficiency
1197	2013-11-20	November	winter	F	1935-07-04	78.4356	8	21.6	insufficiency
1199	2013-11-02	November	winter	F	1956-04-10	57.6027	6	25.3	insufficiency
1200	2014-03-07	March	winter	M	2006-04-14	7.90137	1	76.7	sufficiency
1201	2014-06-18	June	summer	M	2006-01-08	8.44658	1	28.9	insufficiency
1202	2013-11-12	November	winter	F	2012-01-01	1.86575	1	53.5	sufficiency
1203	2014-03-05	March	winter	F	1956-05-18	57.8356	6	25.9	insufficiency
1204	2014-04-01	April	summer	M	2013-09-02	0.578082	1	90.6	sufficiency
1205	2012-04-20	April	summer	M	1937-06-15	74.8986	8	27.6	insufficiency
1207	2012-07-14	July	summer	F	1938-07-27	74.0164	8	12.8	deficiency
1208	2014-01-24	January	winter	F	1980-11-22	33.1945	4	21.7	insufficiency
1209	2014-02-14	February	winter	F	1980-11-01	33.3096	4	25	insufficiency	1.22	4.88	normal
1210	2012-01-19	January	winter	F	1967-10-27	44.2603	5	17.9	deficiency
1211	2014-01-21	January	winter	F	1967-12-24	46.1096	5	39.9	sufficiency
1213	2014-08-23	August	summer	M	2003-05-04	11.3123	2	29.6	insufficiency
1214	2014-05-09	May	summer	F	1968-03-12	46.189	5	33.5	sufficiency
1215	2013-08-10	August	summer	M	1980-06-10	33.189	4	38.6	sufficiency
1216	2012-02-18	February	winter	M	1989-11-22	22.2548	3	8.2	severe deficiency
1217	2014-04-03	April	summer	F	1990-03-06	24.0932	3	19.6	deficiency
1217	2014-05-03	May	summer	F	1950-03-05	64.2055	7	27.8	insufficiency
1218	2013-11-30	November	winter	F	1978-12-28	34.9479	4	13.1	deficiency
1220	2012-03-20	March	winter	F	1977-01-12	35.2082	4	19.7	deficiency
1221	2013-08-28	August	summer	F	1968-06-22	45.2137	5	40.3	sufficiency
1222	2013-09-27	September	summer	M	2013-01-23	0.676712	1	35.9	sufficiency	1.32	5.28	hypercalcemia
1223	2013-01-28	January	winter	F	1943-08-19	69.4932	7	27.8	insufficiency
1224	2014-04-18	April	summer	F	1935-06-16	78.8932	8	22.2	insufficiency
1226	2014-01-22	January	winter	F	1998-07-02	15.5699	2	23.4	insufficiency
1227	2014-08-21	August	summer	F	1984-04-15	30.3699	4	24.9	insufficiency
1228	2012-01-10	January	winter	F	1949-05-14	62.7014	7	51	sufficiency
1228	2013-11-22	November	winter	F	1949-05-14	64.5699	7	31.8	sufficiency
1229	2014-07-19	July	summer	F	1974-10-27	39.7534	5	20.3	insufficiency
1230	2013-11-12	November	winter	F	1967-09-06	46.2164	5	17.5	deficiency
1231	2012-07-27	July	summer	F	1964-09-19	47.8849	5	37.2	sufficiency
1232	2013-11-20	November	winter	F	1952-02-14	61.8082	7	11.1	deficiency
1233	2013-08-10	August	summer	F	2011-07-18	2.06575	1	32	sufficiency
1234	2014-06-13	June	summer	M	1960-07-30	53.9068	6	28.3	insufficiency
1235	2013-02-11	February	winter	F	1959-07-12	53.6247	6	23	insufficiency
1236	2013-02-07	February	winter	F	1957-10-19	55.3425	6	22.3	insufficiency
1237	2013-01-08	January	winter	M	1998-09-28	14.2904	2	27.8	insufficiency
1238	2014-07-11	July	summer	F	1944-03-21	70.3534	8	41	sufficiency
1239	2014-06-27	June	summer	F	2014-03-23	0.263014	1	101.1	at risk
1241	2012-12-18	December	winter	F	1958-06-15	54.5479	6	18.9	deficiency
1241	2013-11-28	November	winter	F	1958-06-15	55.4932	6	17.4	deficiency
1242	2012-01-10	January	winter	F	1984-08-07	27.4438	3	28.5	insufficiency
1243	2012-11-23	November	winter	F	1951-12-24	60.9589	7	21.1	insufficiency
1244	2012-06-29	June	summer	M	1982-02-15	30.389	4	40.2	sufficiency
1245	2013-03-21	March	winter	F	1963-07-23	49.6959	6	8.4	severe deficiency
1245	2014-02-18	February	winter	F	1963-07-23	50.611	6	11.2	deficiency
1246	2012-11-09	November	winter	F	1969-08-07	43.2877	5	21	insufficiency
1246	2013-01-11	January	winter	F	1969-08-07	43.4603	5	29.1	insufficiency
1246	2013-07-09	July	summer	F	1969-08-07	43.9507	5	66.3	sufficiency
1246	2013-10-31	October	winter	F	1969-08-07	44.263	5	26.7	insufficiency
1247	2013-05-21	May	summer	F	1975-12-15	37.4575	4	25.3	insufficiency
1248	2013-08-21	August	summer	F	2012-04-01	1.38904	1	39.3	sufficiency
1250	2013-08-01	August	summer	F	2011-08-12	1.9726	1	56.3	sufficiency
1252	2014-07-17	July	summer	F	1945-07-08	69.0712	7	31.5	sufficiency
1253	2013-10-24	October	winter	F	1985-10-28	28.0082	3	28.3	insufficiency
1254	2014-08-30	August	summer	F	1974-02-17	40.5589	5	33.7	sufficiency
1255	2013-04-10	April	summer	F	1982-01-06	31.2795	4	11.3	deficiency
1256	2014-03-24	March	winter	F	1966-05-19	47.8795	5	37.1	sufficiency
1258	2014-04-25	April	summer	F	1984-08-03	29.7452	4	23.2	insufficiency
1259	2014-08-19	August	summer	F	1999-06-19	15.1781	2	36.2	sufficiency
1260	2012-08-11	August	summer	F	1987-05-06	25.2849	3	22.9	insufficiency
1261	2012-03-22	March	winter	M	2009-07-20	2.67397	1	64.6	sufficiency
1262	2013-12-18	December	winter	F	1979-03-06	34.811	4	34.1	sufficiency
1263	2013-12-11	December	winter	F	1947-01-25	66.9233	7	22.8	insufficiency
1264	2013-02-16	February	winter	F	1965-07-12	47.6329	5	19.7	deficiency
1265	2012-03-22	March	winter	F	1978-09-28	33.5041	4	33.8	sufficiency
1266	2013-05-28	May	summer	F	2009-02-10	4.29589	1	19.8	deficiency
1266	2013-09-18	September	summer	F	2009-02-10	4.60548	1	32.4	sufficiency
1267	2014-08-27	August	summer	M	2004-07-27	10.0904	1	45.6	sufficiency
1268	2014-03-01	March	winter	F	1979-06-17	34.7288	4	38.5	sufficiency
1269	2013-05-17	May	summer	F	1979-06-17	33.9397	4	20.7	insufficiency
1270	2013-05-27	May	summer	F	1953-03-01	60.2795	7	29.7	insufficiency
1271	2013-05-21	May	summer	M	1970-12-04	42.4904	5	14.1	deficiency
1272	2014-02-21	February	winter	F	1985-06-24	28.6822	3	18.7	deficiency
1273	2012-03-15	March	winter	F	1946-06-24	65.7699	7	20.4	insufficiency
1274	2014-04-05	April	summer	F	2011-12-27	2.27397	1	38.3	sufficiency
1275	2014-02-28	February	winter	M	1948-11-16	65.3288	7	20.4	insufficiency
1276	2014-02-28	February	winter	F	1943-08-15	70.589	8	23.6	insufficiency
1277	2012-09-05	September	summer	M	2010-07-20	2.13151	1	58.6	sufficiency
1277	2012-10-24	October	winter	M	2010-06-20	2.34795	1	33.4	sufficiency
1278	2012-03-31	March	winter	F	1952-02-26	60.1342	7	10.3	deficiency
1280	2013-02-07	February	winter	M	1997-09-12	15.4164	2	17.6	deficiency
1281	2013-02-06	February	winter	M	2008-08-17	4.47671	1	37.3	sufficiency
1282	2013-06-29	June	summer	M	1959-05-21	54.1452	6	37.4	sufficiency
1283	2014-05-15	May	summer	F	2012-10-18	1.5726	1	107.9	at risk
1284	2013-08-06	August	summer	F	1971-12-14	41.674	5	18	deficiency
1285	2013-12-02	December	winter	M	1931-09-25	82.2438	9	33.4	sufficiency
1286	2012-01-27	January	winter	F	1983-12-04	28.1671	3	38.3	sufficiency
1287	2013-06-25	June	summer	F	1962-07-30	50.9397	6	24.6	insufficiency
1288	2014-02-11	February	winter	M	2008-02-25	5.96712	1	25	insufficiency
1289	2013-04-23	April	summer	M	1961-12-19	51.3781	6	31.3	sufficiency
1290	2014-03-12	March	winter	F	1959-08-16	54.6082	6	27.4	insufficiency
1291	2014-07-10	July	summer	F	1984-12-02	29.6219	4	22.7	insufficiency
1294	2014-05-08	May	summer	M	1970-08-05	43.7863	5	28.3	insufficiency	1.23	4.92	normal
1295	2012-02-01	February	winter	M	1973-04-26	38.7945	4	26.5	insufficiency
1296	2013-07-13	July	summer	M	1963-05-07	50.2192	6	22.3	insufficiency
1296	2013-10-12	October	winter	M	1963-05-07	50.4685	6	39.4	sufficiency
1297	2012-11-22	November	winter	F	1957-01-10	55.9041	6	38.8	sufficiency
1298	2012-06-06	June	summer	F	1957-01-10	55.4411	6	15.7	deficiency
1298	2013-03-30	March	winter	F	1957-01-10	56.2548	6	38.3	sufficiency
1298	2013-09-06	September	summer	F	1957-01-10	56.6932	6	30	insufficiency
1298	2014-05-09	May	summer	F	1957-01-10	57.3644	6	52.2	sufficiency
1299	2012-04-20	April	summer	F	2005-07-11	6.78082	1	27	insufficiency
1300	2014-05-27	May	summer	F	1961-10-24	52.6247	6	26	insufficiency
1301	2014-03-27	March	winter	F	1955-11-09	58.4192	6	18.7	deficiency
1302	2014-05-20	May	summer	F	1959-09-09	54.7315	6	23.5	insufficiency
1303	2012-04-20	April	summer	M	2005-07-11	6.78082	1	18.6	deficiency
1305	2012-07-12	July	summer	F	1986-08-18	25.9178	3	16.5	deficiency
1305	2012-11-21	November	winter	F	1986-08-18	26.2795	3	28.8	insufficiency
1306	2014-07-24	July	summer	F	1948-08-13	65.989	7	48.9	sufficiency
1307	2014-07-24	July	summer	F	1974-06-25	40.1068	5	35.6	sufficiency
1308	2012-05-03	May	summer	F	2004-04-28	8.01918	1	28.5	insufficiency
1309	2013-07-19	July	summer	F	1969-04-20	44.2767	5	26.6	insufficiency
1310	2014-04-01	April	summer	F	1934-02-06	80.2027	9	18.7	deficiency
1311	2013-02-06	February	winter	F	1952-12-25	60.1589	7	29.2	insufficiency
1312	2013-01-24	January	winter	M	1945-07-29	67.537	7	20.8	insufficiency
1313	2012-10-05	October	winter	F	1975-07-23	37.2301	4	33.8	sufficiency
1314	2012-03-22	March	winter	M	2008-10-26	3.40548	1	33.8	sufficiency
1315	2012-07-21	July	summer	F	1941-09-26	70.8658	8	29.5	insufficiency
1316	2012-03-17	March	winter	F	1948-07-18	63.7068	7	11.3	deficiency
1318	2012-04-13	April	summer	M	1984-07-19	27.7534	3	11.9	deficiency
1319	2014-03-01	March	winter	F	1958-01-18	56.1534	6	16.6	deficiency
1320	2014-07-02	July	summer	F	1985-05-11	29.1616	3	23.1	insufficiency
1321	2012-02-24	February	winter	F	1951-12-13	60.2411	7	36.2	sufficiency
1321	2012-06-15	June	summer	F	1951-12-13	60.5479	7	37.7	sufficiency
1321	2012-11-23	November	winter	F	1951-12-13	60.989	7	41.2	sufficiency
1322	2013-12-14	December	winter	M	2013-01-09	0.928767	1	47	sufficiency
1324	2014-03-04	March	winter	F	2013-01-15	1.13151	1	47.7	sufficiency
1325	2013-11-08	November	winter	F	1968-12-30	44.8877	5	21.9	insufficiency	1.22	4.88	normal
1326	2014-06-20	June	summer	F	1978-06-25	36.011	4	19.1	deficiency
1327	2013-02-19	February	winter	M	2002-06-27	10.6575	2	15.8	deficiency
1329	2013-06-12	June	summer	F	1996-06-18	16.9945	2	31.3	sufficiency
1330	2013-02-13	February	winter	F	1970-11-24	42.2521	5	41.1	sufficiency
1331	2012-02-10	February	winter	F	1971-01-14	41.1014	5	23.2	insufficiency
1332	2013-02-06	February	winter	F	2012-09-18	0.386301	1	85.8	sufficiency
1334	2014-04-16	April	summer	F	2013-09-27	0.550685	1	83.1	sufficiency
1335	2013-11-19	November	winter	F	1978-11-18	35.0274	4	14.9	deficiency
1335	2014-08-06	August	summer	F	1978-11-18	35.7397	4	32.8	sufficiency
1338	2012-06-13	June	summer	F	1957-03-17	55.2795	6	25.1	insufficiency
1339	2013-01-24	January	winter	M	2008-02-23	4.92329	1	25	insufficiency
1340	2012-12-19	December	winter	F	1951-02-05	61.9123	7	32.5	sufficiency
1341	2013-04-23	April	summer	F	1963-01-29	50.2658	6	32.5	sufficiency
1342	2012-06-16	June	summer	F	1971-12-12	40.5397	5	20.5	insufficiency
1342	2012-07-18	July	summer	F	1971-12-12	40.6274	5	30.5	sufficiency
1343	2013-12-12	December	winter	F	1961-05-12	52.6219	6	33.4	sufficiency
1346	2014-04-29	April	summer	F	1958-07-16	55.8247	6	25.9	insufficiency
1347	2012-02-28	February	winter	F	1955-09-22	56.474	6	27.3	insufficiency
1348	2013-05-16	May	summer	F	1982-08-19	30.7616	4	48.3	sufficiency
1350	2012-02-23	February	winter	F	1954-02-11	58.0712	6	21.3	insufficiency
1351	2013-12-11	December	winter	F	1937-08-18	76.3671	8	15.8	deficiency
1353	2014-05-16	May	summer	F	1970-12-28	43.411	5	28.2	insufficiency
1354	2014-01-21	January	winter	F	1962-02-24	51.9425	6	11.7	deficiency
1355	2014-04-02	April	summer	F	1971-05-30	42.8712	5	17.6	deficiency
1356	2013-04-27	April	summer	M	2011-06-03	1.90137	1	23.9	insufficiency
1357	2012-08-14	August	summer	F	1930-01-23	82.6137	9	38.1	sufficiency
1358	2012-08-31	August	summer	F	1963-01-27	49.6274	6	20.4	insufficiency
1359	2013-06-27	June	summer	F	2010-10-02	2.73699	1	9.3	severe deficiency
1360	2013-07-06	July	summer	M	2011-08-05	1.92055	1	41.7	sufficiency
1361	2012-08-03	August	summer	F	1951-01-15	61.5918	7	31.8	sufficiency
1364	2014-06-19	June	summer	F	1963-08-11	50.8904	6	30.2	sufficiency
1365	2012-09-15	September	summer	F	1968-06-20	44.2685	5	15.1	deficiency
1366	2014-05-27	May	summer	M	2002-07-20	11.8603	2	21.4	insufficiency
1368	2012-02-08	February	winter	F	1980-07-09	31.6055	4	32.1	sufficiency
1369	2012-02-08	February	winter	M	1950-02-12	62.0301	7	45.9	sufficiency
1370	2013-08-03	August	summer	F	1954-08-12	59.0164	6	24.2	insufficiency
1371	2013-06-21	June	summer	F	2012-05-30	1.06027	1	134.5	at risk
1371	2013-08-06	August	summer	F	2012-05-30	1.1863	1	75.1	sufficiency
1372	2013-09-07	September	summer	F	2012-05-30	1.27397	1	59.1	sufficiency
1372	2014-02-18	February	winter	F	2012-05-30	1.72329	1	32.8	sufficiency
1373	2014-01-23	January	winter	F	2012-08-03	1.47397	1	65.4	sufficiency
1374	2012-02-28	February	winter	F	1986-10-25	25.3616	3	36.3	sufficiency
1375	2014-03-11	March	winter	F	1970-03-25	43.9918	5	17.4	deficiency
1376	2014-04-05	April	summer	M	1974-11-28	39.3781	4	20.7	insufficiency
1377	2013-03-30	March	winter	M	2009-02-07	4.14247	1	26.3	insufficiency
1378	2014-01-10	January	winter	F	1964-08-18	49.4301	5	30.2	sufficiency	1.25	5	normal
1378	2014-05-14	May	summer	F	1964-08-18	49.7699	6	23.5	insufficiency
1379	2013-03-06	March	winter	F	1951-04-02	61.9699	7	26.5	insufficiency
1380	2013-06-25	June	summer	F	1958-05-25	55.1233	6	26	insufficiency
1381	2012-01-11	January	winter	F	1972-06-01	39.6384	5	7.2	severe deficiency
1382	2012-03-13	March	winter	F	1974-10-03	37.4685	4	10.2	deficiency
1383	2013-10-08	October	winter	F	1979-12-23	33.8164	4	26.4	insufficiency
1384	2012-09-20	September	summer	F	1964-04-21	48.4493	5	34.6	sufficiency
1385	2012-11-24	November	winter	F	1937-08-12	75.337	8	24.3	insufficiency
1386	2014-06-18	June	summer	M	1969-05-29	45.0849	5	29.2	insufficiency
1387	2014-02-21	February	winter	F	2012-10-06	1.37808	1	38.6	sufficiency
1388	2014-02-14	February	winter	F	1963-09-28	50.4164	6	46.6	sufficiency
1389	2014-01-21	January	winter	F	1951-09-01	62.4329	7	36.1	sufficiency
1390	2012-12-05	December	winter	M	2006-09-22	6.20822	1	25.2	insufficiency
1391	2013-01-08	January	winter	M	1997-01-20	15.9781	2	25.4	insufficiency
1392	2012-10-10	October	winter	F	2003-10-16	8.99178	1	17.5	deficiency
1393	2012-11-15	November	winter	F	1967-05-13	45.5425	5	14.5	deficiency
1394	2014-06-07	June	summer	F	2004-07-09	9.91781	1	37.3	sufficiency
1395	2012-03-27	March	winter	M	1967-08-26	44.6164	5	5.5	severe deficiency
1396	2014-03-13	March	winter	F	1979-11-16	34.3452	4	23.1	insufficiency	1.18	4.72	normal
1397	2012-02-21	February	winter	M	1980-01-18	32.1151	4	17	deficiency
1398	2014-07-05	July	summer	F	1971-10-14	42.7534	5	18.3	deficiency
1399	2014-01-09	January	winter	F	1963-06-06	50.6301	6	11.9	deficiency
1399	2014-04-29	April	summer	F	1963-06-06	50.9315	6	30.2	sufficiency
1401	2012-06-28	June	summer	F	1961-11-04	50.6822	6	33.5	sufficiency
1402	2013-08-12	August	summer	F	1993-05-07	20.2795	3	27.4	insufficiency
1403	2013-05-14	May	summer	F	1950-10-29	62.5836	7	32.2	sufficiency
1404	2012-01-18	January	winter	M	1946-10-20	65.2904	7	13.5	deficiency
1405	2013-02-16	February	winter	F	1976-09-09	36.463	4	21.9	insufficiency
1406	2014-05-26	May	summer	M	1950-08-20	63.8082	7	18	deficiency
1408	2013-07-06	July	summer	M	2012-02-10	1.40274	1	53.6	sufficiency
1409	2014-07-08	July	summer	F	1969-02-04	45.4521	5	37	sufficiency
1410	2014-05-09	May	summer	F	1953-10-28	60.5699	7	22.9	insufficiency
1411	2013-11-06	November	winter	M	2004-08-19	9.22192	1	35.7	sufficiency
1413	2013-02-15	February	winter	F	1973-03-17	39.9452	5	24.2	insufficiency
1414	2012-08-13	August	summer	F	1980-12-01	31.7205	4	17	deficiency
1415	2014-07-07	July	summer	F	1977-08-02	36.9534	4	17.7	deficiency
1416	2013-10-12	October	winter	F	1987-03-06	26.6219	3	59.3	sufficiency
1417	2013-06-27	June	summer	F	1958-08-25	54.8767	6	30.4	sufficiency
1418	2012-01-18	January	winter	M	1970-06-20	41.6082	5	19.7	deficiency
1419	2013-03-26	March	winter	F	1950-04-19	62.9781	7	27.3	insufficiency
1420	2012-03-22	March	winter	F	1980-09-27	31.5041	4	44.9	sufficiency
1421	2012-01-18	January	winter	F	1955-06-21	56.6164	6	14.7	deficiency
1422	2014-01-25	January	winter	F	2005-06-05	8.64658	1	17.8	deficiency
1423	2014-08-19	August	summer	M	1979-05-08	35.3068	4	36	sufficiency
1425	2014-03-29	March	winter	F	1952-04-15	61.9945	7	46.9	sufficiency
1426	2014-08-23	August	summer	F	2009-01-16	5.60274	1	37.2	sufficiency
1427	2014-08-23	August	summer	F	2006-09-30	7.90137	1	30.5	sufficiency
1429	2013-05-18	May	summer	F	1986-08-07	26.7973	3	55.1	sufficiency
1430	2012-02-03	February	winter	F	1952-01-05	60.1205	7	14.1	deficiency
1431	2013-11-06	November	winter	F	1951-07-06	62.3808	7	24.2	insufficiency
1432	2014-08-01	August	summer	F	1962-11-08	51.7644	6	49.4	sufficiency
1433	2014-02-14	February	winter	F	1956-11-17	57.2822	6	7.2	severe deficiency
1434	2012-02-09	February	winter	M	1991-08-10	20.5151	3	7.9	severe deficiency
1435	2012-04-05	April	summer	F	1969-01-26	43.2192	5	12.3	deficiency
1436	2012-07-25	July	summer	F	1979-05-26	33.189	4	35.6	sufficiency
1437	2012-04-25	April	summer	F	1967-09-15	44.6411	5	21.2	insufficiency
1438	2014-01-21	January	winter	M	1984-05-05	29.7342	4	29.3	insufficiency
1439	2014-01-07	January	winter	F	1985-03-27	28.8027	3	11.6	deficiency
1440	2014-06-18	June	summer	F	1949-11-02	64.6685	7	31.7	sufficiency
1441	2014-05-22	May	summer	F	2014-01-31	0.30411	1	39.1	sufficiency
1442	2012-01-27	January	winter	M	1975-06-25	36.6164	4	26.6	insufficiency
1443	2012-09-19	September	summer	F	1997-06-17	15.2685	2	41.3	sufficiency
1444	2014-02-27	February	winter	F	2013-03-05	0.983562	1	33	sufficiency
1445	2012-11-29	November	winter	F	1960-08-10	52.3397	6	27.6	insufficiency
1446	2012-04-27	April	summer	F	1957-12-15	54.4027	6	23.2	insufficiency
1447	2014-07-10	July	summer	F	1955-10-12	58.7836	6	28.1	insufficiency
1448	2014-01-15	January	winter	F	1971-12-07	42.137	5	35.1	sufficiency
1450	2014-02-26	February	winter	F	1970-01-18	44.137	5	38.4	sufficiency
1451	2012-05-03	May	summer	F	1957-08-01	54.7918	6	29	insufficiency
1452	2012-08-23	August	summer	F	2010-07-26	2.07945	1	35.4	sufficiency
1453	2012-01-25	January	winter	F	1940-11-28	71.2055	8	15	deficiency
1454	2012-08-06	August	summer	F	1955-04-14	57.3534	6	51.3	sufficiency
1456	2014-02-21	February	winter	F	1967-10-24	46.3616	5	17.7	deficiency
1457	2014-03-13	March	winter	F	1952-09-09	61.5479	7	39.4	sufficiency
1458	2014-06-26	June	summer	F	1937-11-08	76.6822	8	21.1	insufficiency
1459	2013-01-29	January	winter	F	1949-12-21	63.1507	7	31.2	sufficiency
1460	2014-06-24	June	summer	F	1943-06-03	71.1068	8	36.2	sufficiency
1461	2014-08-13	August	summer	F	1942-08-01	72.0822	8	27.5	insufficiency
1462	2012-04-07	April	summer	M	1991-03-26	21.0493	3	31.2	sufficiency
1462	2013-01-25	January	winter	M	1991-03-26	21.8521	3	11.8	deficiency
1463	2013-11-13	November	winter	F	1971-07-18	42.3534	5	27	insufficiency
1464	2012-05-08	May	summer	F	1959-08-26	52.737	6	18.4	deficiency
1465	2013-07-06	July	summer	M	2009-05-15	4.14521	1	40.8	sufficiency
1466	2014-02-21	February	winter	F	1977-04-07	36.9014	4	16.4	deficiency
1467	2014-01-11	January	winter	F	1990-06-02	23.6274	3	28.1	insufficiency
1468	2013-09-26	September	summer	M	1973-11-11	39.9014	5	32.1	sufficiency
1469	2014-05-27	May	summer	F	1971-05-16	43.0603	5	23.8	insufficiency
1470	2012-07-28	July	summer	F	1943-07-12	69.0932	7	22.5	insufficiency
1471	2012-01-13	January	winter	F	1955-11-07	56.2219	6	26.3	insufficiency
1472	2013-02-05	February	winter	F	2012-06-12	0.652055	1	113.4	at risk
1473	2014-02-19	February	winter	M	1943-07-13	70.6548	8	6.8	severe deficiency
1474	2013-07-04	July	summer	M	1979-09-14	33.8274	4	42.3	sufficiency
1475	2012-04-03	April	summer	F	1953-10-07	58.5288	6	15.1	deficiency
1479	2012-02-02	February	winter	F	1941-06-12	70.6904	8	14.3	deficiency
1480	2013-03-13	March	winter	M	1980-01-12	33.189	4	15.3	deficiency
1481	2013-12-14	December	winter	F	1974-07-09	39.4603	4	50.5	sufficiency
1483	2014-05-27	May	summer	F	1988-05-27	26.0164	3	6.2	severe deficiency
1484	2012-02-02	February	winter	F	1951-07-20	60.5808	7	6.1	severe deficiency
1485	2014-07-02	July	summer	F	1949-11-17	64.6658	7	36.7	sufficiency
1486	2013-06-27	June	summer	M	2007-06-14	6.0411	1	17.9	deficiency
1487	2014-07-07	July	summer	F	1969-05-01	45.2137	5	24.1	insufficiency
1488	2013-09-25	September	summer	F	1967-08-25	46.1178	5	31.6	sufficiency
1489	2014-08-06	August	summer	F	1984-10-18	29.8192	4	26.2	insufficiency
1490	2013-08-08	August	summer	M	2005-02-10	8.49589	1	35.5	sufficiency
1491	2013-09-21	September	summer	F	1957-05-26	56.3616	6	12.8	deficiency
1492	2014-07-25	July	summer	M	1981-01-06	33.5699	4	34.3	sufficiency
1493	2014-03-29	March	winter	F	2006-06-17	7.7863	1	21.1	insufficiency
1494	2014-05-30	May	summer	M	1963-04-29	51.1205	6	22.5	insufficiency
1495	2012-08-17	August	summer	F	1937-08-22	75.0384	8	36.5	sufficiency
1496	2014-04-17	April	summer	F	1998-11-17	15.4247	2	17.8	deficiency
1497	2012-03-30	March	winter	F	1964-07-09	47.7562	5	25.3	insufficiency
1499	2013-09-13	September	summer	F	1968-11-21	44.8411	5	43	sufficiency
1500	2013-03-20	March	winter	M	1964-08-18	48.6192	5	25.9	insufficiency
1501	2012-01-17	January	winter	F	1985-10-13	26.2795	3	17.1	deficiency
1502	2012-03-21	March	winter	F	1964-11-01	47.4164	5	12.9	deficiency
1503	2013-12-18	December	winter	F	1956-07-26	57.4356	6	36.3	sufficiency	1.24	4.96	normal
1504	2013-07-27	July	summer	F	1983-08-25	29.9425	4	27.2	insufficiency
1505	2014-04-09	April	summer	F	1950-04-13	64.0329	7	27	insufficiency	1.17	4.68	normal
1506	2014-04-29	April	summer	F	1951-03-08	63.1863	7	20.8	insufficiency
1507	2012-10-23	October	winter	F	1939-02-07	73.7589	8	35.3	sufficiency
1508	2014-02-27	February	winter	F	1998-07-04	15.663	2	12.5	deficiency
1509	2014-07-31	July	summer	F	1952-03-07	62.4411	7	26.2	insufficiency
1510	2012-03-02	March	winter	F	1983-01-17	29.1425	3	36.9	sufficiency
1511	2012-04-07	April	summer	F	2001-04-27	10.9534	2	23.8	insufficiency
1513	2014-02-12	February	winter	F	1986-07-29	27.5616	3	14.1	deficiency
1514	2013-08-02	August	summer	F	1950-07-20	63.0795	7	33.2	sufficiency
1515	2014-07-08	July	summer	F	1957-06-08	57.1205	6	27.8	insufficiency
1516	2012-09-22	September	summer	M	2012-04-02	0.473973	1	66.9	sufficiency
1517	2014-06-19	June	summer	M	1969-03-25	45.2658	5	28.6	insufficiency
1518	2012-01-13	January	winter	F	1997-12-01	14.126	2	9.7	severe deficiency
1520	2013-06-26	June	summer	F	1982-08-31	30.8411	4	39.5	sufficiency
1521	2013-03-29	March	winter	F	1982-08-31	30.5973	4	22.1	insufficiency
1523	2013-06-07	June	summer	M	2011-12-29	1.4411	1	68.3	sufficiency
1524	2012-05-26	May	summer	F	1961-09-26	50.6986	6	26.1	insufficiency
1525	2013-03-18	March	winter	F	2003-08-03	9.63014	1	19.5	deficiency
1526	2012-03-23	March	winter	F	1954-12-26	57.2795	6	22.8	insufficiency
1527	2012-03-29	March	winter	F	1970-08-11	41.6603	5	7.7	severe deficiency
1528	2012-07-25	July	summer	F	1972-07-17	40.0493	5	20.7	insufficiency
1529	2012-03-27	March	winter	F	1935-11-20	76.4027	8	17	deficiency
1531	2012-10-26	October	winter	F	1992-06-24	20.3534	3	22.2	insufficiency
1532	2014-02-11	February	winter	M	2009-03-19	4.90411	1	35.7	sufficiency
1533	2013-02-09	February	winter	F	1986-09-05	26.4493	3	20.8	insufficiency
1534	2012-06-21	June	summer	F	1939-03-17	73.3151	8	20.3	insufficiency
1534	2012-09-13	September	summer	F	1939-03-17	73.5452	8	22.9	insufficiency
1535	2013-10-02	October	winter	F	2013-03-25	0.523288	1	104.3	at risk
1536	2014-03-24	March	winter	F	1974-06-29	39.7616	5	14	deficiency
1537	2014-06-30	June	summer	F	1978-05-22	36.1315	4	31.9	sufficiency
1538	2013-10-30	October	winter	F	1963-12-30	49.8685	6	19.9	deficiency
1539	2013-04-19	April	summer	F	2009-03-15	4.09863	1	40.6	sufficiency
1540	2012-04-03	April	summer	F	1962-11-24	49.3918	5	28.3	insufficiency
1541	2014-02-15	February	winter	F	1974-09-13	39.4521	4	40.1	sufficiency
1542	2014-08-02	August	summer	F	1970-08-08	44.0137	5	32.7	sufficiency
1545	2013-08-08	August	summer	F	1968-11-04	44.789	5	35	sufficiency
1547	2013-11-27	November	winter	F	1964-03-17	49.7315	6	16.1	deficiency
1548	2014-05-06	May	summer	F	1982-07-16	31.8274	4	23.4	insufficiency
[truncated: 5,545 more rows]
